# Supplementary material for: Akkermansia muciniphila counteracts the deleterious effects of dietary emulsifiers on microbiota and host metabolism
Source: Gut. 2023 Jan 16;72(5):906–17. doi: 10.1136/gutjnl-2021-326835 (PMC10086484; doi:10.1136/gutjnl-2021-326835)
Supplement: Supplementary data [file gutjnl-2021-326835supp001.xlsx]

## Sheet: Table S1_colon histo scoring
	Colon histologic scoring
Group	Water					CMC					P80					Water - A. muc.				CMC - A. muc.					P80 - A. muc.
Mice_ID	1	2	3	4	5	1	2	3	4	5	1	2	3	4	5	1	2	4	5	1	2	3	4	5	1	2	3	4	5
Colonic epithelial damage
blank = normal
1 = hyperproliferation, irregular crypts, and goblet cell loss		1												1
2 = mild to moderate crypt loss (10–50%)						4						4
3 = severe crypt loss (50–90%)
4 = complete crypt loss, surface epithelium intact
5 = small- to medium-sized ulcer (<10 crypt widths)
6 = large ulcer (≥10 crypt widths).
Mucosa - Infiltration with inflammatory cells
blank = normal
1 = mild,	1								2	2	2		2	3	3			1			1				3		1
2 = modest							2	4				2				2	2		2	2		2	2	2					2
3 = severe
Submucosa - Infiltration with inflammatory cells
blank = normal
1 = mild to modest				1			1			1	2			1		1				1			1
2 = severe
Muscle/serosa - Infiltration with inflammatory cells
blank = normal
1 = moderate to severe
Sum	1	1	0	1	0	4	3	4	2	3	4	6	2	5	3	3	2	1	2	3	1	2	3	2	3	0	1	0	2
