# Supplementary material for: Akkermansia muciniphila counteracts the deleterious effects of dietary emulsifiers on microbiota and host metabolism
Source: Gut. 2023 Jan 16;72(5):906–17. doi: 10.1136/gutjnl-2021-326835 (PMC10086484; doi:10.1136/gutjnl-2021-326835)
Supplement: Supplementary data [file gutjnl-2021-326835supp002.xlsx]

## Sheet: Table S2_colon fpkm
		Colon Fragments Per Kilobase Million (FPKM)
	Group	Water					CMC					P80					Water - A. muc.				CMC - A. muc.					P80 - A. muc.
gene_id	Locus Mice_ID	1	2	3	4	5	1	2	3	4	5	1	2	3	4	5	1	2	4	5	1	2	3	4	5	1	2	3	4	5
0610005C13Rik	chr7:45567794-45589710	10.1379	11.5755	11.1786	9.18109	8.95802	9.20616	6.5525	11.548	11.7739	13.593	10.0125	5.41337	7.84906	9.86124	10.6243	10.1126	7.01234	8.95932	12.0174	13.962	7.40626	10.0245	11.2718	6.14235	9.35307	6.41362	11.3718	15.3304	7.65746
0610006L08Rik	chr7:74818808-74853810	0	0	0	0	0	0	0	0	0	0	0	0	0	0	0	0	0	0	0	0	0	0	0	0	0	0	0	0	0
0610007P14Rik	chr12:85815446-86053760	32.9722	42.6351	37.5096	37.5275	44.3821	34.1778	23.5654	31.9722	35.7236	34.794	34.7486	29.6104	22.9545	37.0174	34.4176	32.2011	32.9562	31.794	29.7621	30.1051	30.2875	30.3871	34.0177	24.8451	33.3063	26.2346	33.102	40.6038	32.9495
0610009B22Rik	chr11:51685379-51689173	14.6376	13.0389	14.5859	16.5325	27.4837	21.9911	15.6438	17.3827	20.3224	16.0878	6.94072	16.5991	10.4087	17.4172	17.6082	11.7601	16.4936	11.7115	22.6604	15.9382	17.6254	17.1863	21.9321	17.0447	14.819	14.504	24.3942	18.6347	20.7634
0610009E02Rik	chr2:26409430-26503822	0.784089	0.752545	1.56001	1.22498	0.901026	2.26397	0	1.07827	1.14044	0	0.971704	0.80009	0	0.294039	0.494745	0.844649	0.354835	0	1.16708	0.303932	1.09806	1.30645	0	1.10427	2.17609	0	0	1.09393	0.311502
0610009L18Rik	chr11:120348677-120351190	2.52009	1.24409	2.56782	4.4153	3.03113	3.7188	1.58923	3.95873	1.84812	3.01942	1.58543	1.28788	2.35919	3.77456	6.38506	3.05356	2.90777	3.55615	2.85941	3.4777	4.46048	4.94732	3.44143	7.14701	4.0682	0	4.70482	2.36944	5.07171
0610009O20Rik	chr18:38238404-38262629	10.6821	12.7222	13.5525	14.5558	13.5241	9.56797	11.6678	14.1491	10.6159	11.512	11.6624	13.893	12.9788	13.4288	12.1543	13.8697	12.159	11.6528	12.9792	13.3009	13.5789	9.75984	11.946	12.8537	12.9608	17.0053	14.2806	13.3067	11.7523
0610010B08Rik	chr2:175965354-175981734	1.15868	1.10828	0.815925	0.773457	1.3339	1.35687	2.05656	1.11113	1.55541	0.85988	0.685372	1.00544	0.784267	1.32527	0.796889	0.722009	0.993611	0.773762	1.18147	1.44354	1.46009	1.54638	0.910173	1.37811	1.09266	0.378916	0.765224	0.775467	1.26685
0610010F05Rik	chr11:23564948-23634991	3.69056	3.53439	4.12064	3.13031	3.11494	3.13191	3.01066	3.31293	3.83893	3.41005	2.57303	1.86711	3.15814	1.93297	1.74374	2.72011	2.54346	3.98659	4.42525	3.25477	2.31484	3.07977	3.06162	2.74808	2.6726	3.74991	3.32472	3.77778	3.1832
0610010K14Rik	chr11:70235203-70237914	11.1235	8.88192	13.6868	14.2504	21.495	11.4336	11.811	10.8401	7.67906	10.9598	4.38622	7.38268	9.36623	9.85894	18.2402	10.1277	12.9558	11.7318	10.5398	11.6901	6.38038	11.9661	15.8878	11.8891	17.056	5.82864	13.9669	13.4836	10.2648
0610011F06Rik	chr17:25875499-25877163	26.4619	25.8754	20.7103	31.0615	41.4213	24.4686	27.1429	27.8777	22.4865	27.1314	36.1293	30.1082	21.4518	28.2351	30.3772	27.3709	21.8645	25.8017	20.3455	31.4449	32.4999	26.2748	34.3951	40.9705	36.1445	29.5544	27.1677	25.8102	27.8543
0610012G03Rik	chr16:31947050-31948521	24.9239	23.7365	25.1826	24.9715	31.1235	26.1396	25.5582	27.7274	22.5226	25.0024	31.7795	26.6396	30.9505	21.5321	25.3253	21.8032	17.954	21.1031	17.5366	28.0112	24.7573	28.8381	34.3272	38.2613	29.5431	27.4529	30.8914	30.3122	21.679
0610025J13Rik	chr4:98321340-98331960	0.122859	0	0	0	0	0	0	0	0	0	0	0	0.238062	0	0.228152	0.207143	0.170988	0	0	0	0	0	0.29363	0	0.150229	0	0	0	0.151113
0610030E20Rik	chr6:72347198-72353162	9.34003	8.78756	10.3294	8.68192	7.64255	10.494	10.1375	11.2376	10.8741	7.93007	9.76434	8.72359	9.02535	10.706	10.9674	9.50504	9.80896	12.6212	10.2395	10.0656	10.7201	9.87935	8.40509	7.02824	9.59998	8.54333	9.46584	11.1085	11.4085
0610031O16Rik	chr3:138198063-138239663	0	0	0	0	0	0	0	0	0	0	0	0	0	0	0	0	0	0	0	0	0	0	0	0	0	0	0	0	0
0610037L13Rik	chr4:107889784-107897802	5.47334	4.47841	3.83323	6.62781	7.57753	4.84594	3.25693	3.96432	5.58618	6.93269	3.50501	4.16634	5.66243	4.7288	4.93045	4.18438	4.45639	4.57606	7.79569	5.61017	7.38115	5.72703	7.29148	8.78045	6.55921	7.40505	7.82927	5.46439	8.25409
0610038B21Rik	chr8:77250365-77518578	0.259046	2.00717	1.7876	0.919876	1.60903	1.00464	2.74397	1.49058	1.87006	1.02123	1.3338	0.956294	1.10462	1.12263	2.59266	1.231	1.33265	2.01296	0.267106	1.03914	2.59565	1.41509	1.47664	2.33659	1.8625	1.6759	1.11459	1.51151	0.815173
0610039H22Rik	chr11:88339381-88718267	0.678298	1.50269	3.7304	1.2988	1.62994	0.429207	1.2876	1.37811	1.50302	1.6275	2.57022	0.525417	1.28159	1.54226	1.30103	1.38541	0.940408	1.4435	1.15828	1.6094	2.17377	0.574725	1.99575	1.45421	0.411677	1.39858	0.381696	0.962214	0.823086
0610039K10Rik	chr2:163623272-163645800	3.72553	1.45724	5.20679	3.14667	2.37494	1.9058	4.76071	4.13963	2.22288	1.78372	9.86958	5.2134	2.92079	4.66119	4.95526	7.10523	5.14701	3.52928	3.10702	3.2464	2.69197	0.424946	2.97512	11.1908	3.13193	1.04571	3.94293	4.00609	3.96991
0610040B10Rik	chr5:143329307-143332704	0	4.07866	4.17802	2.59303	5.76536	0.861538	0	1.80289	3.91319	4.88453	0	0	2.48234	2.95234	3.77627	1.06364	0.940828	1.89361	3.06416	0.799511	1.42233	1.12487	2.35465	2.83048	0.819286	0	1.50661	0.944582	0.811157
0610040F04Rik	chr6:108577035-108666925	0.620123	0	0.757852	0.59417	0.372435	0	0.589377	0	0	1.48881	0	0.482236	0	1.06222	0.596812	0	0	0	0.353428	0	0.663924	0	0	0	0.376769	0	0	0.440829	0
0610040J01Rik	chr5:63811988-63968900	47.8244	47.2494	53.5265	46.9156	44.3452	37.8306	50.2061	51.3061	38.2889	50.7465	42.3269	49.446	49.4691	47.1682	49.5823	44.0201	52.4587	44.1131	38.9994	48.2337	44.0415	48.5211	45.3283	38.9626	45.8212	49.0306	47.6455	40.5726	44.0019
0610043K17Rik	chr4:101346523-101399185	0.841838	0	0	0.402247	0.506281	0	0	1.70014	0	0	1.58878	0	1.57602	0.472772	0.799768	0.339972	0	0	0.477577	0	0	0.708231	0	0	0.509605	0	0.942942	0	0.508235
1010001N08Rik	chr18:11042036-11085636	1.43382	2.70131	4.91597	3.97543	2.58845	2.81048	2.86414	0.969658	3.66529	2.62567	1.42899	3.99947	3.38097	5.37707	5.4878	3.59741	0.993657	6.74526	3.71954	4.27613	6.8364	7.15179	4.81186	2.90842	4.87103	1.39856	3.22631	7.86297	2.54067
1100001I12Rik	chr15:38640945-38647681	0	0	0	0	0	0	0	0	0	0	0	0	0	0	0	0	0	0	0	0	0	0	0	0	0	0	0	0	0
1110001J03Rik	chr6:38534860-38539449	38.7703	49.786	49.1287	52.3292	74.6869	44.645	41.9972	42.2278	54.6053	30.829	65.9253	32.2843	61.8588	46.3533	30.1131	47.1824	41.2542	34.9154	30.538	42.2304	24.0996	41.4832	57.1062	76.1746	48.99	43.383	45.7978	40.4826	46.0817
1110002J07Rik	chr10:66912190-66920616	0.207646	0.768539	0	0.203702	0	0.368621	0.398243	0	0	0	0	0	0.40671	0.12236	0.204807	0.416601	0.144528	0	0.336563	0.501426	0.85831	0.179252	0.345756	0	0.127026	0.333643	0.179964	0	0.434078
1110002L01Rik	chr12:3363508-3426747	1.01921	0.806192	1.2274	0.532647	1.38163	1.1947	1.16008	1.29584	2.01034	0.975041	1.32749	0.77795	1.30419	1.44965	1.25293	0.78626	1.65927	1.18226	0.955394	1.42293	1.34017	1.6499	1.07092	1.46692	0.741859	0.917342	1.36568	1.93838	0.848183
1110002O04Rik	chr1:35869594-35881165	0	0	0	0	0	0	0	0	0	0	0	0	0	0	0	0	0	0	0	0	0	0	0	0	0	0	0	0	0
1110004E09Rik	chr16:90925810-90934849	9.87513	9.96246	8.27773	5.76722	9.05776	7.85134	11.0974	7.42511	5.79696	6.05552	6.6512	6.7283	8.92957	7.65215	8.69115	6.46173	8.34323	7.48899	9.09348	6.69878	7.94619	10.2874	7.59707	5.05516	8.97558	11.3474	7.25146	8.60783	7.58725
1110004F10Rik	chr7:116093379-116105210	16.0346	11.2636	14.2602	16.0841	20.9012	12.3693	14.6627	15.3033	9.15318	14.2688	14.6484	14.3516	10.741	11.5793	17.0445	13.8504	16.2439	10.7525	13.7864	12.2744	13.571	12.8882	14.3186	15.9569	13.8284	11.6964	10.2974	15.2734	12.1781
1110006O24Rik	chr5:115631048-115631816	1.59069	1.40876	0.77762	0.914294	2.29304	2.01362	0	1.72653	0.941783	2.29107	1.20685	0	0.602597	1.08857	0	0.782146	1.76504	0	0	2.2665	2.04243	0.539744	1.5	1.36711	1.15944	0	0.716905	0.452042	0
1110008F13Rik	chr2:156863121-156887241	60.2391	61.6788	56.4172	68.5967	95.1788	59.1965	66.7821	55.3233	63.0645	69.462	81.1689	72.9143	66.1819	61.5722	66.981	63.8135	55.0023	46.2889	50.9743	71.1818	48.9232	64.2996	79.2791	83.3371	77.1489	55.005	75.0176	66.9771	75.8441
1110008L16Rik	chr12:55280808-55382492	2.31839	3.28361	3.1857	2.22451	2.87908	3.8451	2.45844	2.95354	3.50423	2.36541	1.77308	3.28556	2.6025	3.40188	2.68918	3.62963	3.09979	2.8309	3.31023	3.20091	3.68703	3.2814	2.77358	3.92063	2.43831	2.63256	3.37921	2.70935	3.51509
1110008P14Rik	chr2:32379100-32381915	33.394	35.6176	30.8566	32.3086	43.8851	28.9849	27.218	31.9683	15.4208	36.3087	45.5076	22.1177	28.4559	28.0483	35.5487	29.3015	30.6623	26.3562	21.6173	34.0289	25.6267	27.5127	33.7071	36.4547	37.1792	28.6821	29.631	25.2497	26.3083
1110012L19Rik	chrX:70385912-70389416	6.05786	4.77421	6.34292	5.19397	8.30645	5.20784	4.95501	7.09903	6.14067	8.32428	4.12412	6.13237	6.63412	7.26742	4.21079	5.21733	6.91387	7.11733	6.68474	6.18907	6.06458	4.44127	7.44789	4.69621	9.23012	7.22824	5.63971	6.81415	6.87833
1110015O18Rik	chr3:4798707-4814911	0	0	0	0	0	0	0	0	0	0	0	0	0	0	0	0	0	0	0	0	0	0	0	0	0	0	0	0	0
1110017D15Rik	chr4:41505004-41517333	0.267591	0	0	0	0	0	0	0	0.397887	0	0	0	0	0	0	0	0	0	0	0	0	0	0.680564	0	0.32562	0	0	0	0.702899
1110018N20Rik	chr2:167095968-167202996	0.945537	1.32395	1.07401	0.454465	0.990424	1.32425	1.386	0.343115	0.572915	0.717474	0	1.568	1.45059	1.2059	1.18142	0.521334	0.32911	0.824891	0.559198	0.870958	1.14624	0.539239	0.735583	0.816133	0.518618	0.667333	0.54314	0.483789	0.897758
1110019D14Rik	chr6:13871568-13896421	2.76216	2.34709	1.06517	0.83903	1.04562	1.65854	1.11325	0.999142	1.96719	3.15019	1.11235	1.84885	1.12368	1.53213	1.42675	0.977122	2.02234	3.34276	1.6686	2.43243	1.89081	3.25182	1.90769	0	2.3091	1.83476	1.489	1.04612	1.24986
1110020A21Rik	chr17:84917181-85023992	1.39734	0	0.341601	0	1.00668	1.7694	1.59591	0	0	1.34262	1.06217	1.37041	1.06341	0.961845	0.539866	0.230354	1.16364	0.79621	0	1.32945	1.19968	0.475825	0.660597	0	0.54062	0	0.631168	1.99114	0.34044
1110025L11Rik	chr16:89063408-89064002	0	0	0	0	0	0	0	0	0	0	0	0	0	0	0	0	0	0	0	0	0	0	0	0	0	0	0	0	0
1110028F11Rik	chr11:87663086-87735539	1.37881	1.90697	2.15075	1.25465	2.11018	3.10888	1.32375	2.22272	1.62257	1.66183	0.858157	0.614537	1.34296	1.4506	2.88048	1.95027	1.92032	1.76949	2.4689	1.5603	2.16919	0.92784	1.56095	2.6983	2.15756	1.62281	0.875235	2.65945	1.70073
1110028F18Rik	chr8:106587142-106595192	0.164601	2.93279e-06	0.201022	0	0.197361	0	0	0	0	0	0	0	0	0	0	0.137904	0	0.236245	0.188771	0	0	0.282771	0	0	0	0	0	4.5677e-06	0
1110032A03Rik	chr9:50762827-50843639	6.10944	5.75918	5.71971	7.76907	11.0883	5.30573	7.87728	5.86325	5.51358	6.4257	5.87819	9.33729	7.53961	8.18418	7.66038	8.7015	7.83253	6.76712	8.43038	7.34441	7.00753	8.63856	10.3778	13.4242	7.93217	10.4052	10.1615	8.11505	7.65838
1110032F04Rik	chr3:68869585-68872163	0.0806128	0.118066	0.196823	0.465967	0.289673	0.102239	0	0.111355	0.365772	0.388615	0	0.258551	0.15696	0.190703	0.318936	0.34187	0.112265	0.116355	0	0.386319	0	0.139446	0.0966029	0.354812	0.29612	0	0.368347	0.466318	0.0994097
1110034G24Rik	chr2:132686875-132751055	5.425	3.03197	3.69568	4.68413	4.34042	6.60188	3.86329	6.03998	3.96589	1.43829	6.87121	4.16521	4.60757	4.11159	5.85641	3.51972	4.74259	5.74626	5.78007	7.41323	3.88644	4.20506	5.74103	4.38685	6.39087	6.71978	4.32906	3.76814	4.66923
1110036E04Rik	chr9:64049828-64054100	0	0	0	0.300397	0	0	0	0	0	0	0	0	0	0	0	0	0	0	0.357346	0	0.671208	0	0	0	0	0	0	0	0
1110037F02Rik	chr4:11485948-11551143	6.9561	7.68308	7.47426	8.07606	7.6587	7.16844	7.62912	6.50625	7.87536	8.95632	6.76278	7.38659	5.77332	6.68459	5.53608	7.49572	7.4677	8.16123	8.68899	7.82788	6.96618	9.11414	6.63455	8.52375	6.54149	7.02723	7.8213	6.1975	7.00797
1110038B12Rik	chr17:34950234-34952471	9.47171	8.02403	12.6861	11.6294	18.9946	11.4071	7.66952	5.45311	7.25683	4.32091	11.8997	15.152	10.9397	9.07824	8.54002	12.6967	9.36263	6.98684	11.2473	16.5195	10.7907	11.3561	18.4388	15.3028	9.8194	9.19611	12.104	12.6934	8.1539
1110038F14Rik	chr15:76942142-76950734	10.2058	11.0547	7.88703	11.0277	15.9677	11.875	13.4734	11.3895	11.2092	6.01116	17.4762	8.32589	13.9839	11.808	9.73827	12.2833	11.8666	10.4954	10.7293	8.19503	11.2344	9.24304	10.8213	11.673	15.4194	7.83495	11.5772	15.8495	13.6762
1110046J04Rik	chr13:33917917-34035170	0.31355	0.463269	0	0.300402	0.753268	0.793867	0	0	0	0	1.18969	0	1.18842	0	2.41307	0.25712	0.434922	0	1.07227	0.372506	0	0.532165	0.369702	0	0	1.2966	0	0	0
1110051M20Rik	chr2:91265114-91444714	6.07844	4.2386	6.80415	5.8392	7.33405	6.76059	4.41645	6.02255	7.00253	5.55102	4.59258	5.04877	7.3863	6.36795	7.02031	6.09386	5.08793	5.26762	8.50836	6.68051	6.90863	7.22249	5.86755	5.44692	6.07137	3.65719	4.68068	5.49507	8.10564
1110057P08Rik	chr16:89174740-89175193	0	0	0	0	0	0	0	0	0	0	0	0	0	0	0	0	0	0	0	0	0	0	0	0	0	0	0	0	0
1110058D11Rik	chr17:63863048-64146519	1.52295	2.25262	1.86181	1.4568	1.37318	4.3356	1.44308	1.0283	1.68119	0.912973	2.87991	1.17342	1.43208	2.15101	3.63405	1.54631	1.58257	2.15464	1.29818	1.80409	3.24405	0.642737	3.12807	3.25195	0.461599	4.69081	0.427447	1.07702	0.4609
1110059E24Rik	chr19:21597312-21652791	18.4035	22.5151	21.1635	21.9763	32.7273	22.5496	18.7839	22.1212	28.8019	26.5822	23.4598	20.9445	23.0939	20.6272	22.2546	22.5225	15.9985	24.0107	28.1546	26.5689	19.9349	31.9087	26.6963	30.8218	20.7937	19.9842	26.8655	26.0293	20.8975
1110059G10Rik	chr9:122945088-122951000	2.37638	2.05126	1.71072	1.87934	2.55386	2.78248	1.99035	2.61318	2.12349	3.08535	0.702257	1.46965	1.78375	1.37361	2.77895	2.02145	2.12214	1.93745	1.75466	2.19168	1.86097	2.63936	2.41296	2.68731	2.61304	2.84461	2.8571	2.64747	2.85887
1110065P20Rik	chr4:124802548-124850730	8.3803	9.68924	8.87926	12.0062	16.495	11.6772	11.6484	9.19724	6.86174	4.98695	15.2734	11.6132	6.4505	10.8667	9.28991	8.6679	13.0244	9.53114	7.70705	13.0603	9.5111	11.8463	14.1301	10.5306	10.2462	8.7866	9.55637	15.213	13.5235
1190002N15Rik	chr9:94517863-94538081	8.90585	7.90912	6.91201	6.25319	7.45836	9.59972	8.51015	7.62578	9.83672	6.57977	10.4865	8.20531	8.04629	7.64614	8.48219	7.19163	7.60309	6.99827	7.11848	9.5085	8.5411	6.78406	6.86161	9.31753	6.75116	7.6543	7.30437	7.31176	8.6494
1190003K10Rik	chr13:64449476-64508402	0	0	0	0	0	0	0	0	0	0	0	0	0	0	0	0	0	0	0	0	0	0	0	0	0	0	0	0	0
1190005I06Rik	chr8:120608599-120668142	0	0	0	0	0	0	0	0	0	0	0	0	0	0.958573	0	0.972712	0.00726461	0	0	0	0	0	0	0	0	0	0	0	0.00469853
1190007I07Rik	chr10:82619850-82623228	4.77379	8.74267	5.62681	4.40918	10.3733	6.05136	5.44576	8.0244	6.80821	9.471	6.23405	3.72224	3.11069	4.11943	7.26371	6.45797	8.09336	7.93637	5.61829	9.65942	6.32848	7.27947	7.74671	12.1067	7.18833	9.76416	7.2858	7.4702	6.35993
1190028D05Rik	chr8:52356610-52403339	0	0	0	0	0.385322	0	0	0	0	0	0	0	0	0	0	0	0	0	0	0	0	0	0	0	0	0	0	0	0
1300002E11Rik	chr16:21794346-21809040	4.46691	3.82082	5.26008	4.95845	5.28571	6.43898	5.01969	6.83303	8.37715	7.45848	10.0845	5.70449	5.22074	5.04826	6.19299	6.42883	4.26997	8.16134	8.44266	4.15914	5.07805	5.66172	5.39309	6.11149	5.75648	3.61472	5.01263	7.32558	7.04037
1300017J02Rik	chr9:103250522-103288297	0	0	0.159053	0	0	0	0	0	0.196115	0	0	0	0	0	0.181992	0.21936	0	0	0	0	0	0	0	0	0	0	0	0	0.227055
1500002F19Rik	chr7:132859224-132900134	0.537856	0.66921	0.87156	0.639549	0.226854	0.358311	0.162791	0.844898	0.45911	1.04	0	0.679646	0.211053	0.607894	0.990151	0.439358	0	0.282642	1.1168	0.807933	0.369368	0.810782	0.549998	0	0.617033	0.458033	0.705368	0.455021	0.595217
1500004A13Rik	chr3:88777056-88913950	2.81036	2.30194	3.77563	3.33974	1.98593	3.6575	2.85877	2.5598	3.77134	3.38321	2.35092	1.68921	1.76508	3.29458	3.11359	2.73246	2.06714	2.90855	2.63796	2.54993	3.08343	3.17849	2.03638	2.57862	2.69966	3.69693	2.12226	2.42347	2.48802
1500009C09Rik	chr15:82252396-82260753	0	0	0	0	0	0	0	0	0	0	0	0	0	0	0.276773	0	0.196027	0	0	0	0	0.240591	0	0	0	0	0	0	0.171716
1500009L16Rik	chr10:83722661-83762762	5.49778	4.03165	3.12299	3.7735	7.06572	4.47869	3.38673	3.76525	3.52616	3.77865	6.74378	2.4801	3.11674	4.10634	3.44754	3.92548	3.27485	2.2497	2.92474	6.79224	3.81608	4.71015	4.44001	1.70822	3.35294	4.10845	2.89629	3.94123	6.73357
1500011B03Rik	chr5:114808195-114813976	4.99205	8.29071	5.87608	6.3311	9.71027	8.52121	9.11488	6.72963	12.3367	6.31697	7.03905	5.75763	6.62085	7.8227	6.84198	3.94474	4.11083	8.51024	8.79199	11.0988	10.3296	10.6314	7.96375	10.2033	6.27396	8.90593	7.12863	5.04983	5.09618
1500011K16Rik	chr2:127791376-127792488	13.9743	13.157	13.4435	13.9634	21.7819	11.2932	18.6607	10.9087	13.6682	9.99578	12.4195	14.3593	14.6775	15.9886	18.9141	13.1967	11.1385	14.3813	9.83364	18.3723	16.5686	18.6956	20.0053	17.9246	13.012	13.5458	18.4472	15.6553	15.9167
1500012K07Rik	chr7:75114893-75331419	0	0	0	0	0	0	0	0	0	0	0	0	0	0	0	0	0	0	0	0	0	0	0	0	0	0	0	0	0
1500015A07Rik	chr18:61726389-61728254	2.62659	2.84651	2.92815	3.18798	4.37902	4.05432	5.25413	2.98958	3.44383	4.67678	2.62542	2.73461	2.43629	2.6875	1.79997	1.73492	4.45053	3.12477	2.09996	3.27948	3.47385	2.16699	2.04796	3.00555	3.63157	1.44595	2.73418	2.96528	1.68639
1500015L24Rik	chr19:20405287-20422785	0	0	0	0	0	0	0	0	0	0	0	0	0	0	0	0	0	0	0	0	0	0	0	0	0	0	0	0	0
1500015O10Rik	chr1:43730601-43742564	0.798439	0	0	0.765821	0.319514	0.337048	0.506861	0.725013	0.395788	0	2.02438	0	1.01427	0.611899	0.514943	0.219734	0.369474	0.758818	0	0	0.571751	0	0.629689	1.14965	0	1.10582	0	0	0.648871
1500017E21Rik	chr19:36554052-36689479	0	0.189318	0	0.220478	0	0.00151724	0	0.181342	0	0.00061516	0.000678766	0	0.599422	0	0.00487138	0.253411	0	0	0.671183	0	0.277222	0	0	0.686041	0.12558	0	0	0.270826	6.94111e-05
1500026H17Rik	chr10:89686362-89700866	0.271308	0.496492	0.248393	0.130727	0.0812301	0.172063	0	0.187568	0	0.163525	0	0	0	0.241165	0	0	0.0944789	0.293953	0.0781049	0.243902	0.147889	0.117452	0.162707	0.597851	0.166173	0	0.0775387	0	0.502256
1500035N22Rik	chr5:24862734-25103007	0.389441	1.28405	0.356595	0.656302	1.16641	1.35808	0.560329	0.671582	1.02919	0.938422	0.746709	0.77889	0.189195	1.1486	0.768828	0.3295	0.813305	2.10553	1.11973	0.815991	1.05905	0.336365	0.466139	1.28337	0.476583	0	0.333325	0.703109	1.43923
1520401A03Rik	chr17:23704607-23726250	0	0	0.062084	0	0	0	0	0.207237	0	0	0	0.163793	0.0993817	0	0	0	0.104393	0	0.0862721	0	0	0	0	0	0	0	0.116406	0.176821	0
1600002D24Rik	chr16:95831122-95933273	0	0	0	0.11064	0	0	0	2.1171	0.173294	0	0	0	0	0.135229	0	0.0969978	0	0	0.132093	0	0.249724	0	0	0	0	0	0	0	0
1600002H07Rik	chr17:24215053-24220939	2.39268	2.17163	1.63664	1.97418	2.61359	1.73822	3.71614	2.35476	1.45246	3.01909	1.7462	2.05017	2.7738	1.47472	1.16278	2.30791	1.90292	0.98447	1.96284	1.70121	1.48534	1.22861	2.99671	3.49837	2.23088	2.40435	1.36253	3.45709	2.24261
1600002K03Rik	chr10:80172943-80175119	8.25273	9.88548	9.12865	12.4015	17.0108	11.4351	11.1652	11.6646	9.82243	6.59504	10.3975	9.67391	14.0229	9.30791	8.24037	13.0651	9.2545	17.7773	7.14247	15.3554	7.52717	11.2662	15.6689	15.0862	12.3819	16.1191	10.1404	13.3281	13.3091
1600010M07Rik	chr7:109998376-110006646	0.42274	0	0	0.40397	0	0	0	0	0	0	0	0	0	0	0	0.341356	0	0.596431	0	1.49996	0.897706	0	0	0	1.02356	0	0	0	0
1600012H06Rik	chr17:14943183-14961638	23.5454	21.2757	17.808	20.1041	26.3097	19.7077	23.3068	18.8002	18.4948	18.9066	16.8632	16.5866	15.9274	16.5701	16.0282	20.4391	18.6907	19.0494	19.7335	22.0601	17.4097	19.2351	22.9964	23.5502	18.9321	19.3367	19.3764	18.7604	21.7979
1600014C10Rik	chr7:38183216-38197568	4.50105	5.7296	4.93699	5.1592	5.32129	4.22286	5.77292	6.41296	3.854	4.09358	3.77435	6.40129	4.42744	3.63458	4.79011	4.38453	4.45345	3.86409	4.43846	4.61362	5.12791	5.99326	6.27371	5.17722	4.31923	5.81234	5.40621	6.13952	5.95789
1600014C23Rik	chr17:45727824-45733844	0	0	0	0	0	0	0	0	0	0	0	0	0	0	0	0	0	0	0	0	0	0	0	0	0	0	0	0	0
1600015I10Rik	chr6:48929895-48933687	0	0	0	0	0.100457	0	0	0	0	0	0	0	0	0	0	0	0	0	0	0	0	0	0	0	0	0	0	0	0
1600019K03Rik	chr16:35503169-35509419	0	0	0	0	0	0	0	0	0	0	0	0	0	0	0	0	0	0	0	0	0	0	0	0	0	0	0	0	0
1600020E01Rik	chr6:86527329-86564449	1.36563	0	0.556644	0.818451	1.64325	0.575583	0.859838	1.22263	0.665508	4.36075	0	1.38941	2.54679	0	1.62618	1.38231	0	2.56353	2.5075	1.6132	1.81827	1.52761	0	0	1.65149	0	1.91813	1.92108	3.29098
1600023N17Rik	chr5:45668700-45669708	0.457523	0.673347	0.558927	0.439221	1.64704	0.57958	0.872734	0.937397	1.02404	1.09998	0	0	0.437786	0	0	1.32921	0.317777	0.326928	0.784942	1.63525	0.985615	1.95469	0.813963	0.991876	1.67237	0.954137	0.777249	1.30879	0.55902
1600025M17Rik	chrX:56317607-56320664	0	0	0	0	0	0	0	0	0	0	0	0	0	0	0	0	0	0	0	0	0	0	0	0	0	0	0	0	0
1600027J07Rik	chr8:103343877-103347534	0	0	0	0	0	0	0	0	0	0	0	0	0	0	0	0	0	0	0	0	0	0	0	0	0	0	0	0	0
1600029I14Rik	chr9:99456242-99568944	0.275146	0.405549	0	0	0	0	0	0.374502	0.408829	0.660962	0	1.28973	0	0	0	0	0	0	0	0	0	0.46846	0	0	0	0	0.310774	0	0
1600029O15Rik	chr9:58196296-58208808	0.118068	0	0.144156	0.11364	0.141485	0	0	0.162627	0	0	0.452289	0	0.228874	0	0	0.0995931	0	0	0	0	0	0	0	0	0.144384	0	0	0	0.145252
1700001C02Rik	chr5:30466028-30484089	0	0	0	0	0	0	0	0	0	0	0	0	0	0	0	0	0	0	0	0	0	0	0	0	0	0	0	0	0
1700001C19Rik	chr17:47394556-47470638	0.557676	0.195273	0.539237	0.411517	0	0	1.66966	0.569758	1.04689	0	0	0.261208	0	0.329535	1.47404	0.634401	0.579083	0.863154	0.538264	0.494722	0	0.283006	0.158916	0	0	0	0.374537	0.480295	0
1700001D01Rik	chr8:61224170-61464778	0	0.704998	0	0.907001	1.71571	1.20176	4.48413	0.637169	0.693654	1.13754	1.7888	0	0.884127	1.05888	1.79436	0.761769	2.62917	2.67233	1.07581	1.12177	3.01545	2.38809	0.55409	6.0312	0	1.93292	0	0	1.71548
1700001F09Rik	chr14:43342383-43347811	0	0	0	0	0	0	0	0	0	0	0	0	0	0	0	0	0	0	0	0	0	0	0	0	0	0	0	0	0
1700001G01Rik	chr18:17035507-17137559	0	0	0	0	0	0	0	0	0	0	0	0	0	0	0	0	0	0	0	0	0	0	0	0	0	0	0	0	0
1700001G11Rik	chr14:66295326-66311424	0.316591	0	0	0.310887	0	0	0	0	0	0	0	0	0	0	0	0.519011	0	0	0	0	0	0	0	0	0	0	0	0	0
1700001G17Rik	chr1:33669823-33670712	0.531569	0.391637	0.649496	0.254929	0.319078	0.673181	0.506179	0.724047	0.790525	0.638593	1.01083	0.831585	2.02587	0.30555	0	0.65834	0.368974	0	0.607041	0.316209	0.570988	0.452842	1.57212	1.14813	0.323441	0	0.30037	0.379114	0.972004
1700001J03Rik	chr5:146182449-146185304	0.313041	0	0	0	0	0	0	0	0	0	0	0.486681	0	0	0	0	0	0	0	0.37177	0	0	0	0	0	0	0	0.444968	0.380496
1700001J11Rik	chr9:40050557-40053025	1.68889	4.08189	2.47418	3.00977	3.33802	2.78447	1.94508	2.09904	2.42581	3.46001	1.62017	1.0828	2.30085	1.89666	2.33758	0.787417	1.29352	3.1682	2.91517	1.61849	1.65502	2.6285	2.32685	1.48612	3.10155	2.50255	2.50749	2.80797	2.81096
1700001K19Rik	chr12:110667688-110682651	0.488328	0.718704	0.894578	0.233941	0.878868	1.17283	0	0.999118	0.727346	1.76047	1.85899	1.53212	0.923922	1.1158	0	0.364024	1.00727	0.690393	1.65825	0.287829	1.04062	1.23816	0.867582	2.11398	1.17778	0	1.36802	1.25387	1.18063
1700001K23Rik	chr19:53248735-53255205	0	1.74103	0.715356	0.556511	0.704571	0	0	0	0.845052	1.39689	0	0	0	0.641076	1.09007	0.923168	0	0.816097	0.658788	0.687261	0	0.97089	0	0	0.703966	0	0	0.814702	0.698859
1700001L05Rik	chr15:83353846-83367297	2.23852	1.31918	1.54958	1.28894	1.39987	1.99231	1.47831	1.25061	1.42108	1.77317	0.771174	2.15698	1.76625	1.07494	1.86122	1.45537	1.76953	1.35459	2.65854	1.5639	1.5338	1.04437	1.68717	1.92097	1.72093	1.27985	1.45432	1.79408	1.90088
1700001L19Rik	chr13:68597438-68614231	0.118135	0	0.144243	0.113708	0.141566	0.149782	0	0.162719	0	0.569129	0	0.188489	0	0.13892	0	0.0996483	0	0.170083	0.271495	0.141332	0.513212	0	0	0	0	0	0	0.170364	0
1700001O22Rik	chr2:30795562-30803723	1.71674	0.892211	0.738959	0.847532	1.67275	0.965699	1.49071	3.01563	0.913221	1.77973	0.694694	1.69191	1.39388	1.70017	1.42204	1.51899	1.47937	1.09153	1.41761	0.648472	1.31672	1.40405	1.35061	1.75986	0.589624	3.04963	0.872468	1.12068	1.67872
1700001P01Rik	chr11:97771480-97775918	0.831098	0.615341	0.508092	0.397165	0	0.525628	1.57264	0.559706	1.21947	0	0	0	0	0	0	1.00766	0	0.586563	0.471589	0	0	0.699497	0	0	0	0	0.465599	0	0
1700003C15Rik	chr5:11749832-11769308	0	0	0	0	0	0	0	0	0	0	0	0	0	0	0	0	0	0	0	0	0	0	0	0	0	0	0	0	0
1700003D09Rik	chr11:98348405-98358283	4.74614	6.75849	5.80433	5.65518	2.65939	7.61986	4.25806	7.20891	6.22455	6.1087	3.64932	4.32207	6.74183	4.67211	5.59512	5.45934	5.74	8.64822	6.54246	6.81309	4.82125	6.82659	5.51004	4.17128	6.04291	8.05366	4.34472	5.68673	9.21832
1700003E16Rik	chr6:83152709-83162975	1.2367	1.66156	2.64235	1.98464	0.617385	1.69887	2.56958	1.7054	1.55552	0.496628	1.58039	2.47154	2.00135	1.33623	0.813273	2.17809	1.57815	1.33675	1.06649	0.98693	2.01701	0.533831	1.35638	1.3577	1.76534	2.6128	1.64602	1.78548	2.03057
1700003E24Rik	chrX:93156220-93156873	0	0	0	0	0	0	0	0	0	0	0	0	0	0	0	0	0	0	0	0	0	0	0	0	0	0	0	0	0
1700003F12Rik	chr2:154544398-154569892	0	0.516195	0.427111	0.668829	0	0	1.32614	0.945779	0.51571	0.838306	0	0.540533	0.659475	0.396532	0	0.570019	0	0	0.397637	0.398924	0	0.591251	0	0	0	0	0	0	0.40806
1700003G13Rik	chr9:45318265-45347581	0	0	0	0	0	0	0	0	0	0	0	0	0	0	0	0	0	0	0	0	0	0	0	0	0	0	0	0	0
1700003G18Rik	chr7:116081761-116093149	0	0	0	0	0	0	0	0	0	0	0	0	0	0	0	0	0	0	0	0	0	0	0	0	0	0	0	0	0.506112
1700003H04Rik	chr3:124565890-124581091	0	0	0	0	0	0	0	0	0	0	0	0	0	0	0	0	0	0	0	0	0	0	0	0	0	0	0	0	0
1700003I22Rik	chr1:56018977-56020203	0	2.66023	0	0.685864	1.74543	0.912112	0	0.951878	0	1.72318	2.68941	0	0	0	0	0	0	0	0.8099	0.845443	0	1.18757	0	0	0	0	0.796007	0	1.71401
1700003L19Rik	chr16:12765793-12848653	0	0	0	0	0	0	0	0	0	0	0	0	0	0	0	0	0	0	0	0	0	0	0	0	0	0	0	0	0
1700003M07Rik	chr4:129960373-129965138	0	0.313378	0.261002	0.205812	0	0	0	0.147344	0.161266	0	0	0	0	0	0	0	0	0	0	0	0	0	0	0	0.261523	0	0	0	0.131586
1700003P14Rik	chr13:118556167-118588629	0	0.342326	0	0	0.558187	0.589218	0	0.31758	0	0	0	0	0	0	0.451778	0.192944	0	0	0	0.277043	0	0	0.275768	1.00801	0	0	0	0	0.284099
1700006A11Rik	chr3:124400983-124426028	0	0	0	0	0	0	0	0	0	0	0	0	0	0	0	0	0	0	0	0	0	0	0	0	0	0	0	0	0
1700006E09Rik	chr11:101987055-101992264	0	0	0	0	0	0	0	0	0	0	0	0	0	0	0	0	0	0	0	0	0	0	0	0	0	0	0	0	0
1700006F04Rik	chr14:119137013-119869815	0	0	0	0	0	0	0	0	0	0	0	0	0	0	0	0	0	0	0	0	0	0	0	0	0	0	0	0	0
1700006H20Rik	chr3:136942556-136955087	0	0	0	0	0	0	0	0	0	0.427359	0	0	0	0	0	0	0	0	0.203546	0	0	0	0	0	0	0	0.201713	0	0
1700006H21Rik	chr13:107687396-107692168	0	0	0	0	0	0	0	0	0	0	0	0	0	0	0	0	0	0	0	0	0	0	0	0	0	0	0	0	0
1700007B14Rik	chr8:75448693-75984508	0	0	0	0	0	0	0	0	0	0	0	0	0	0	0	0	0	0	0	0	0	0	0	0	0	0	0	0	0
1700007E05Rik	chr16:31376748-31379989	0.316506	0.370636	0.540899	0.244034	0.151612	0.722645	0.243236	0.26267	0.0958934	0.457877	0.486312	1.22103	0.370512	0.525543	0.752906	0.269139	0.440908	1.09769	0.218722	0.834778	0.276137	0.548282	0.683545	0.279109	0.310216	0.268586	0.36192	0.733302	1.0159
1700007F19Rik	chr3:58089599-58163807	0	0	0	0	0	0	0	0	0	0	0	0	0	0	0	0	0	0	0	0	0	0	0.1568	0	0	0	0	0	0
1700007G11Rik	chr5:98329041-98802053	0	0	0	0	0	0	0	0	0	0	0	0	0	0.223321	0	0	0	0.393611	0	0	0	0	0	0	0	1.14683	0	0	0
1700007J10Rik	chr11:59662472-59780860	0	0	1.01204	0.980481	0.97959	0.51749	0.38994	0.57027	0.615684	0.982228	0	0	0.396933	0.721396	1.61154	0.693501	0.283802	1.17988	1.41314	0.245089	0.447564	1.04873	0.250929	0	0.25092	0.872352	0.709053	1.19138	0.504131
1700007K09Rik	chr7:131325929-131331434	0	0	0	0	0	0	0	0	0	0	0	0	0	0	0	0	0	0	0	0	0	0	0	0	0	0	0	0	0
1700007K13Rik	chr2:28462000-28471177	0.300525	0.443333	0	0	0	0	0.571486	0	0	0	0	0	0	0	0.579107	0	0	0	0	0	0	0.510592	0.35467	0	0	0	0	0.427571	0.731131
1700007L15Rik	chr16:33379853-33380736	0.658796	1.45916	1.20778	0.946404	1.97878	0.833882	1.87684	1.78613	1.4612	1.58113	0	2.04405	0.623123	1.12519	0	2.15609	0.45679	2.80567	0.375166	1.56382	1.40864	2.23336	1.93986	1.41391	2.80007	1.35982	2.2254	1.87062	0.799948
1700007P06Rik	chr1:187009613-187369044	0.291994	0	0.713631	0	0	0	0	0	0.433214	0.701248	0	0	0	0.334418	0	0.240184	0.405178	0	0	0	0	0.49644	0.344805	1.25804	0.35509	1.21003	0.329492	0	0.355412
1700008C04Rik	chr12:51005155-51062543	0	0	0	0	0	0	0	0	0	0	0	0	0	0	0	0	0	0	0	0	0	0	0	0	0	0	0	0	0
1700008J07Rik	chr7:127510437-127561219	2.00871	1.80778	1.68517	2.49299	2.25886	2.66412	2.05846	2.513	1.96462	2.22231	3.00493	2.01539	2.57881	3.12873	2.34967	2.49184	2.40633	1.93979	2.02165	1.0884	2.16251	1.79696	2.96526	4.25138	2.69173	1.94849	2.50005	1.89109	2.23194
1700008K24Rik	chr17:49112263-49113533	0	0	0	0	0	0	0	0	0	0	0	0	0	0	0	0	0	0	0	0	0	0	0	0	0.445279	0	0	0	0
1700008O03Rik	chr7:44360042-44400030	0.190234	0	0	0.313893	0	0.422929	0	0.260603	0	0	0	0	0	0.221235	0.371405	0	0	0.46531	0.384392	0.389012	0.410979	0	0.386064	0	0	0	0.431867	0	0
1700008P02Rik	chr3:6615412-6620443	0	0	0	0	0	0	0	0	0	0	0	0	0	0	0	0	0	0	0	0	0	0	0	0	0	0	0	0	0
1700009C05Rik	chr6:81900464-81910800	0	0	0	0	0	0	0	0	0	0	0	0	0	0	0	0	0	0	0	0	0	0	0	0	0	0	0	0	0
1700009J07Rik	chr10:77893419-77896111	0	0.37865	0	0	0.308553	0	0	0.7007	0.382568	0.617687	0	0	0	0	0.497869	0	0	0	0.293648	0	0.552572	0	0.608538	0	0	0	0.29064	0.366884	0
1700009N14Rik	chr4:39450292-39451780	0	0	0	0	0	0	0	0	0	0	0	0	0	0	0	0	0.244728	0	0	0	0	0	0	0	0	0	0	0	0
1700010B08Rik	chr2:173719414-173722086	0	0	0	0.505079	0	0.333423	0.50146	0	0	0	0	0	0	0	0	0	0	0	0.30069	0	0	0	0	0	0	0	0	0	0
1700010D01Rik	chrX:95711557-95956974	0	0	0	0	0	0	0	0	0	0	0	0	0	0	0	0.443288	0	0	0	0	0	0	0	0	0.674296	0	0.621769	0	0
1700010I02Rik	chr3:7925302-7954887	0	0	0	0	0	0	0	0	0	0	0	0	1.25742	0	0	0	0	0	0	0	0	0	0	0	0	0	0	0	0
1700010I14Rik	chr17:8988319-9008319	1.08942	2.13125	2.44239	2.44112	1.30804	1.67496	2.42377	2.7361	1.53819	1.31067	1.30287	1.43405	0.698745	2.32532	1.41682	2.42648	1.04435	3.90162	1.87098	1.54354	3.53282	2.49196	1.29718	3.95235	1.99545	3.04404	2.05918	1.82115	1.22014
1700010J16Rik	chr10:112726925-112785599	0	0	0	0	0	0	0	0	0	0	0	0	0	0	0	0	0	0	0	0	0	0	0	0	0	0	0	0	0
1700010K23Rik	chr16:66655415-67621202	0	0	0	0.694788	0	0	0	0	0	4.03256	0	0	0	0	0	0	0	0	0	0	0	0	0	0	0	0	0	0	0
1700010L04Rik	chr7:82831387-82867074	0	0	0	0.0509694	0.0903991	0	0	0	0	0	0	0	0	0.0893446	0	0	0	0	0	0	0	0	0	0	0	0	0	0.153776	0.131167
1700010N08Rik	chr7:38276878-38443057	0.0958318	0	0	0.0922895	0	0	0	0	0.14474	0	0	0	0	0	0	0.0811005	0	0	0	0.114747	0	0.165564	0	0	0	0	0.109375	0	0.118065
1700011B04Rik	chr13:35181622-35188014	0	0	0	0	0	0	0	0	0	0	0	0	0	0	0	0	0	0	0	0	0	0	0	0	0.479079	0	0	0	0
1700011C11Rik	chr7:71947526-72027317	0	0	0	0	0	0	0	0	0	0	0	0	0	0	0	0	0	0	0	0	0	0	0	0	0	0	0	0	0
1700011E24Rik	chr17:87389569-87428081	0.220059	0	0.344433	0.211315	0.264088	0	0.420095	0	0	0	0	0	0	0	0	0.182869	0	0	0.755845	0.415429	0	0.376478	0.26121	0	0	0	0	0	0
1700011H14Rik	chr14:49226357-49246326	0.77145	2.26808	1.41342	1.48245	0.753885	0.73315	2.57926	1.32074	1.44361	0	1.47225	2.74189	1.11188	1.7936	1.12925	0.965527	1.60845	0.828856	1.54646	1.1473	2.08295	0.661111	0.687941	1.66854	0.235262	0.807383	2.84544	1.93613	0.236165
1700011I03Rik	chr18:57533779-57731067	0	0	0	0	0	0	0.512379	0.366419	0	0	0	0	0	0.30915	0	0	0	0	0	0	0.577922	0	0.318239	0	0	0	0.304034	0.383697	0
1700011L22Rik	chr8:79210422-79248897	0.340283	0	0	0	0	0	0.778188	0	0	0.985441	0	0	0	0	0	0.277998	0	0	0	0.486516	0	0	0	0	0	0	0	0	0
1700011M02Rik	chrX:102903215-102934223	0	0	0	0	0	0	0	0	0	0	0	0	0	0	0	0	0	0	0	0	0	0	0	0	0	0	0	0	0
1700012A03Rik	chr6:32050284-32058915	0	0	0	0	0	0	0	0	0	0	0	0	0	0	0	0	0	0	0	0	0	0	0	0	0	0	0	0	0
1700012B07Rik	chr11:109788265-109828079	0	0	0	0	0	0	0.474293	0	0	0	0	0	0	0	0	0	0	0	0	0	0	0	0	0	0	0	0	0	0
1700012B09Rik	chr9:14756591-14771034	0	0	0	0	0	0	0	0	0.541048	0	0	0	0.689067	0.415688	0	0	0	0	0	0	0	0	0	0	0	0	0	0	0.444775
1700012C14Rik	chr6:30460984-30463313	0	0	0	0	0	0	0	0	0	0	0	0	0	0	0	0	0	0	0	0	0	0	0	0	0	0	0	0	0
1700012D01Rik	chr10:127667122-127676759	0.361042	0	0	0.345515	0.433943	0	0	0.488272	1.06469	0.866041	1.36674	0	0.680522	0	0.6908	1.17632	0.500403	1.53438	0	0.856008	0.770179	0	1.69727	0	0.437978	1.48568	0.811587	1.02278	0.437545
1700012D14Rik	chr7:111117672-111122675	1.64471	0.60878	3.51916	3.53725	1.48351	1.04023	1.55639	2.21599	2.41421	0.985449	4.65822	1.89334	5.39434	3.69999	3.12857	3.65814	0	0.58056	1.40014	2.91914	2.62168	3.46191	3.85264	5.25206	1.49391	1.68343	2.30408	2.90136	3.97416
1700012D16Rik	chr3:153202508-153725133	0	0	0.561969	0	0	0.581042	0	0	0	0	0	0	0	0.513191	0.869213	0	0	0	0	0	0	1.54158	1.60927	0	0	0	1.02714	0	0.553531
1700012H19Rik	chr11:112822964-112825128	0	0	0	0	0	0	0	0	0	0	0	0	0	0	0	0	0	0	0	0	0	0	0	0	0	0	0	0	0
1700012I11Rik	chr15:67226768-67377094	0	0	0	0	0	0	0	0	0	0	0	0	0	0	0	0	0	0	0	0	0	0	0	0	0	0	0	0	0
1700012J15Rik	chr6:7766378-7778030	0	0	0	0	0	0	0	0	0	0	0	0	0	0.572139	0	0	0	0	0	0	0	0	0	0	0	0	0	0.723492	0
1700012L04Rik	chrX:9272783-9313245	0	0	1.2878	3.0105	0	1.33039	1.98254	0.703145	0.764754	0	0	0	0	1.74629	0	0	0.727468	0	1.18917	0.620125	0	0	0.611648	0	0.635038	0	0.58603	1.47322	0.631454
1700012P22Rik	chr4:144418188-144438793	0	0	0	0	0	0	0	0	0	0	0	0	0	0	0	0	0	0	0	0	0	0	0	0	0	0	0	0	0
1700013D24Rik	chr6:124347592-124357086	0	0	0	0	0	0	0	0	0	0	0	0	0	0	0	0	0	0	0	0	0	0	0	0	0	0	0	0	0
1700013F07Rik	chr3:108537583-108544697	0	0	0	0	0	0	0	0	0	0	0	0	0	0	0	0	0	0	0	0	0.945255	0	0	0	0	0	0	0	0
1700013G24Rik	chr4:137436580-137467142	0	0	0	0	0	0.561219	0	0.302715	0	0	0	0	0	0	0	0	0	0	0	0	0.477426	0.378756	0	0	0	0	0	0	0
1700013H16Rik	chrX:53742900-53757970	0	0	0	0	0	0	0	0	0	0	0	0	0	0	0	0	0	0	0	0	0	0	0	0	0	0	0	0	0
1700013N06Rik	chr12:106865354-106878883	0	0	0	0	0	0	0	0	0	0	0	0	0	0	0	0	0	0	0	0	0	0	0	0	0	0	0	0	0
1700015C15Rik	chr13:64427955-64439722	0	0	0	0	0	0	0	0	0	0	0	0	0	0	0	0	0	0	0	0	0	0	0	0	0	0	0	0	0
1700015E13Rik	chr1:170308860-170312125	0.698845	2.06518	2.98975	1.00346	0.419917	2.21108	0.663072	0.472969	2.06299	4.19168	2.64701	1.08131	1.31899	1.19001	2.00843	1.42542	1.45318	1.98152	0.795281	2.90087	0	0	2.05495	0	0	1.43956	1.17898	0.495356	0.847531
1700015F17Rik	chr5:5437826-5479143	0	0	0	0	0	0	0	0	0	0	0	0	0	0	0	0	0	0	0	0	0	0	0	0	0	0	0	0	0
1700015G11Rik	chr7:52011679-52015716	0	0	0	0	0	0	0	0	0	0	0	0	1.49161	0	0	0	0	0	0	0	1.71874	0	0	0	0	0	0.912522	0	0.98192
1700016A09Rik	chr8:120228826-120589075	0.245116	1.08282	2.69519	1.64654	0	1.34886	0.934467	1.67196	0.730472	1.17829	4.92439	0.384537	1.4046	1.41338	1.90174	1.01497	3.12502	2.44943	1.4008	0.583693	2.10976	1.25499	1.45194	3.18313	2.08946	0	0.277343	1.0505	1.79513
1700016B01Rik	chr5:112156202-112165247	0	0	0	0	0	0	0	0	0	0	0	0	0	0	0	0	0	0	0	0	0	0	0	0	0	0	0	0	0
1700016C15Rik	chr1:177706709-177753309	0.277878	0.737774	0	0.473997	0	0	0	0	0	0	0	0	0	0	0.675201	0	0	0	0.31717	0.660892	0.596432	0	0	0	0	0	0	0	0.597188
1700016C19Rik	chr5:113349841-113357123	0	0	0	0	0	0	0	0	0	0	0	0	0	0	0	0	0	0	0	0	0	0	0	0	0	0	0	0	0
1700016D06Rik	chr8:11654920-11678750	0	0	0	0	0.210697	0	0	0	0	0	0	0	0	0	0	0	0	0	0	0	0	0	0	0	0	0	0	0	0
1700016G14Rik	chr13:24733874-24746592	0.169306	0.248688	0.413547	0.162764	0.40603	0	0	0	0.507999	0	0	0	0	0.197528	0.331369	0.14175	0.235426	0.242922	0	0.404322	0	0	0.403272	0.738503	0.206696	0	0.384818	0.486461	0.207631
1700016G22Rik	chr13:5855508-5858092	0	0.659402	0	0	0	0	0	0	0	0	0	0	0	0	0	0	0	0.626745	0	0	0	0	0	0	0	0	0	0	0
1700016H13Rik	chr5:103648582-103655860	0	0	0.402255	0	0	0.416723	0	0	0	0	0	0.510482	0	0	0	0	0	0	0	0	0	0	0.387585	0	0	0	0	0	0
1700016J18Rik	chr10:41908506-42029110	0	0	0	0	0.150012	0	0	0	0	0	0	0	0	0	0	0.116056	0	0	0	0	0	0.237568	0.64692	0.603801	0	0	0	0	0
1700016K19Rik	chr11:75999911-76003569	2.65054	3.1245	2.59089	1.2711	0.636313	2.68542	3.02883	0.360983	1.51668	2.54742	2.01616	2.07348	2.02045	2.13319	4.10321	2.84526	0.73585	4.15637	0.908019	2.52271	1.13883	0.903171	2.50862	3.43518	2.17051	3.30424	1.49774	3.02474	2.90814
1700016L04Rik	chr10:14705608-14759019	0	0	0	0	0	0	0	0	0	0	0	0	0	0	0	0	0	0	0	0	0	0	0	0	0	0	0	0	0
1700016L21Rik	chr1:80428169-80498102	0	0	0	0	0	0	0	0	0	0	0	0	0	0	0	0	0	0	0	0	0	0	0	0	0	0	0	0	0
1700016P04Rik	chr6:13413336-13415996	0	0	0	0	0	0	0	0	0	0	0	0	0	0	0	0	0	0	0	0	0	0	0	0	0	0	0	0	0
1700017B05Rik	chr9:57252321-57262599	5.52961	4.86236	5.06814	4.14651	2.76679	3.23966	4.48669	4.93589	4.08388	4.78606	5.50247	4.94429	5.35832	5.12439	5.39467	6.05898	5.77531	4.99408	3.83948	3.59874	4.26514	3.09177	4.11989	4.64164	4.85803	5.6499	4.52007	4.23692	4.15614
1700017D01Rik	chr19:11096813-11130889	0	0	0	0	0	0	0	0	0.415077	0.463066	0	0	0	0	0	0	0	0	0	0	0	0	0	0	0	0	0	0	0
1700017G19Rik	chr3:40504864-40522912	0	0	0	0	0	0	0	0	0	0	0	0	0	0	0	0	0	0	0	0	0	0	0	0	0	0	0	0	0
1700017J07Rik	chr2:168978268-168978906	0	0	0	0	0	0	0	0	0	0	0	0	0	0	0	0	0	0	0	0	0	0	0	0	0	0	0	0	0
1700017L05Rik	chr5:77465487-77468857	0	0	0	0	0	0	0	0	0	0	0	0	0	0	0	0	0	0	0	0	0	0	0	0	0	0	0	0	0
1700017M07Rik	chr3:35256458-35276131	0	0	0	0	0	0	0	0	0	0	0	0	0	0	0	0	0	0	0	0	0	0	0	0	0	0	0	0	0
1700017N19Rik	chr10:100590510-100618391	0	0	0	0	0	0	0	0	0	0	0	0	0	0	0	0	0	0	0	0	0	0	0	0	0	0	0	0	0
1700018A04Rik	chr13:31565491-31582513	0.348799	0.515364	0	0.333895	0	0.44143	0	0.472146	0	0	0	0	0	0	0	0	0	0	0.396941	0	0.744735	0	0.410274	0	0	0	0	0.494494	0
1700018A23Rik	chr6:126821862-126849144	1.26776	0	1.58307	1.80817	0.764433	0.800411	1.23911	0	1.98598	1.57373	0	0.94566	2.44878	0	1.35125	0.994299	2.68483	0.882067	0.728426	0.743837	0	0	0	2.64091	3.04831	0	0	0.89587	1.51104
1700018B08Rik	chr8:121530775-121544360	0.177616	0	0	0	0	0	0	0	0	0	0	0	0	0	0	0	0	0	0	0	0	0	0	0	0	0	0	0	0
1700018B24Rik	chr3:48605730-48609100	0	0	0	0	0	0	0	0	0	0	0	0	0	0	0	0	0	0	0	0	0	0	0	0	0	0	0	0	0
1700018C11Rik	chr4:63607084-63622450	0	0	0	0	0	0	0	0	0	0	0	0	0	0	0	0	0	0	0	0	0	0	0	0	0	0	0	0	0
1700018F24Rik	chr5:145042952-145045678	0	0	0	0	0	0	0	0	0	0	0	0	0	0	0	0	0	0	0	0	0	0	0	0	0	0	0	0	0
1700018G05Rik	chrX:102903215-102934223	0	0	0	0	0	0	0	0	0	0	0	0	0	0	0	0	0	0	0	0	0	0	0	0	0	0	0	0	0
1700018L02Rik	chr19:28990317-29048729	3.38728	4.60827	3.40924	4.68922	2.48115	2.07793	3.20109	2.3271	4.00945	3.99095	5.81255	2.48085	4.84456	4.08912	4.14617	4.30224	2.70614	2.61356	3.05731	2.26123	2.82037	1.85826	3.24317	8.80474	5.50343	3.47136	3.61832	1.69785	3.6565
1700019A02Rik	chr1:53158572-53188650	0.136235	0.199906	0.325635	0.642315	0	0.172713	0	0.374821	0	0.328091	2.05655	0	0.263556	0	0	0	0.189556	0.379917	0.15643	0.16288	0.572515	0	0.162629	0	0	0	0	0	0
1700019B03Rik	chr8:3457104-3487183	0	0.260598	0.325747	0	0	0.112793	0.341376	0.245561	0.402746	0.21435	0	0	0	0.210132	0.175765	0.301381	0.371534	0.128303	0.204654	0	0	0	0.319562	0	0	0	0.507754	0.514173	0.330185
1700019B21Rik	chrX:62510538-62527011	0	0	0	0	0	0	0	0	0	0	0	0	0	0	0	0	0	0	0	0	0	0	0	0	0	0	0	0	0
1700019C18Rik	chr13:35210659-35212048	0	0	0	0	0	0	0	0	0	0	0	0	0	0	0	0	0	0	0	0	0	0	0	0	0	0	0	0	0
1700019D03Rik	chr1:52922319-52991340	9.26564	6.76123	10.0659	5.52374	8.77482	10.1953	14.4886	9.70362	9.7748	6.39702	15.1404	11.1434	11.2055	13.1338	7.56193	11.6556	12.3886	10.111	14.1162	11.0348	10.6027	10.272	14.44	14.4476	6.97904	7.43528	8.82531	13.2612	8.39535
1700019E08Rik	chr2:45696604-45698447	0	0	0	0	0	0	0	0	0	0	0	0	0	0	0	0	0	0	0	0	0	0	0	0	0	0	0	0	0
1700019F05Rik	chr5:73912888-73920417	0	0	0	0	0	0	0	0	0	0	0	0	0	0	0	0	0	0	0	0	0	0	0	0	0	0	0	0	0
1700019G24Rik	chr6:5725631-6028039	0	0.804314	0	0	0.651588	0	0	0	0	0	0	0	0	0	0	0	0	0	0	0	0	0	0	0	0	0	0	0	0
1700019J19Rik	chr9:14090076-14110535	0	0	0	0	0	0	0	0	0	0	0	0	0	0	0	0	0	0	0	0	0	0	0	0	0	0	0	0	0
1700019L22Rik	chr8:50764514-50918746	0.283465	0.205499	0.226035	0.317016	0.22172	0.178195	0.267038	0.324945	0.288114	0.223315	0.177984	0.228816	0.365095	0.220221	0.187041	0.0802677	0.0667062	0.272456	0.10672	0.22404	0.202215	0.323969	0.281839	0.204485	0.0567524	0.393566	0.158975	0.205927	0.118313
1700019M22Rik	chr12:96046620-96047222	0	0	0	0	0	0	0	0	0	0	0	0	0	0	0	0	0	0	0	0	0	0	0	0	0	0	0	0	0
1700019N19Rik	chr19:58785802-58794414	0	0	0	0	0	0	0	0	0	0	0	0	0	0	0	0	0	0	0	0	0	0	0	0	0	0	0	0	0
1700019O17Rik	chr1:86426328-86428049	0	0	0	0	0	0	0	0	0	0	0	0	0	0	0	0.105079	0	0	0	0	0	0	0	0	0	0	0	0	0
1700019P21Rik	chr1:138876271-138876965	0	0	0	0	0	0	0	0	0	0	0	0	0	0	0	0	0	0	0	0	0	0	0	0	0	0	0	0	0
1700020A23Rik	chr2:130405258-130406074	0	0.782257	0	0	0	0	0.991254	0	0	0.855052	0	0	0	0	0	0	0	0.737564	0.594569	0	0	0	0	0	0	0	0.400718	0	0
1700020D05Rik	chr19:5495273-5510696	1.80266	0.33159	0.82581	0.64901	0.811143	1.71272	0	0.923586	0.336334	0.541779	1.71737	0	2.15697	0.781936	2.62854	1.6842	0.313033	0.966302	1.80434	1.34246	1.45663	1.15556	0.801953	4.88674	1.09833	0	0.25525	1.93426	0.550757
1700020D12Rik	chr12:26572105-26613758	0	0	0	0	0	0	0	0	0	0	0	0	0	0	0	0	0	0	0	0	0	0	0	0	0	0	0	0	0
1700020D14Rik	chrY:206149-207789	0	0	0	0	0	0	0	0	0	0	0	0	0	0	0	0	0	0	0	0	0	0	0	0	0	0	0	0	0
1700020G17Rik	chr10:110801173-110896507	0	0	0	0	0	0	0	0	0	0	0	0	0	0	0	0	0	0	0	0	0	0	0	0	0	0	0	0	0
1700020I14Rik	chr2:119594295-119600746	32.4704	33.8308	29.1179	23.7059	28.9729	37.8002	39.5489	36.6705	37.0054	33.6711	26.185	30.3991	25.3406	35.1301	24.6302	27.4047	33.5996	35.9386	34.6972	31.156	33.3949	36.0702	34.3059	31.2457	24.86	33.3954	31.6402	25.385	33.7582
1700020L24Rik	chr11:83437693-83463040	4.47458	6.48155	5.66837	5.81001	1.25784	6.01899	4.4074	4.8345	3.95795	0	6.75113	9.35917	3.42495	6.04874	7.7205	7.15654	4.05576	6.193	4.28424	2.28167	7.60385	5.20833	3.96847	2.20132	1.45364	0.532997	8.33085	8.23043	4.13068
1700020M21Rik	chr9:120913773-120915250	0	0	0	0	0	0	0	0	0	0	0	0	0	0	0	0	0	0	0	0	0	0	0	0	0	0	0	0	0
1700020N01Rik	chr10:21593144-21622375	0	0	0	0	0.258429	0	0.411114	0	0	0	0	0	0	0	0	0	0	0	0	0.25675	0.464482	0	0.255708	0	0	0	0	0	0.2634
1700020N15Rik	chrX:69929259-70143588	0	0	0	0	0	0	0	0	0	0	0	0	0	0	0	0	0	0	0	0	0	0	0	0	0	0	0	0	0
1700020N18Rik	chr1:91404878-91406029	0	0	0.6078	0	0.598237	0	0	0.665259	0	0	0	0	0	0	0	0	0	0	0.562014	0	0	0	0	0	1.20019	2.01699	0	0	0
1700021F02Rik	chr5:103346534-103348302	0	0	0	0	0	0	0	0	0	0	0	0	0	0	0	0	0	0	0	0	0	0	0	0	0	0	0	0	0
1700021F05Rik	chr10:43525120-43541041	12.0386	9.13662	5.10522	5.94519	13.8545	14.1225	12.4546	8.78132	11.5878	9.86676	9.23189	9.14713	9.67687	5.82679	7.13677	5.79332	7.35218	9.22081	9.76801	11.2432	6.01614	7.76871	9.70618	5.43339	5.33343	5.8571	10.2038	6.76352	6.34799
1700021F07Rik	chr2:173522591-173528502	0	0	0	0	0	0	0	0	0	0	0	0	0	0	0	0	0	0	0	0	0	0	0	0	0	0	0	0	0
1700021L23Rik	chr4:124302836-124332720	0	0	0	0	0	0	0	0	0	0	0	0	0	0	0	0	0	0	0	0	0	0	0	0	0	0	0	0	0
1700021N21Rik	chr4:134448764-134450171	0	0	0	0	0	0	0	0	0	0	0	0	0	0	0	0	0	0	0	0	0	0	0	0	0	0	0	0	0
1700022A21Rik	chr5:24645452-24648860	0	0	0	0	0	0	0	0	0	0	0	0	0	0	0	0	0	0	0	0	0	0	0	0	0	0	0	0	0
1700022A22Rik	chr15:46226898-46373899	0	0	0	0	0	0	0	0	0	0	0	0	0	0	0	0	0	0	0	0	0	0	0	0	0	0	0	0	0
1700022E09Rik	chr16:59466871-59469238	0	0	0	0	0	0	0	0	0	0	0	0	0	0	0	0	0	0	0	0	0	0	0	0	0	0	0	0	0
1700022H01Rik	chr10:61674526-61680290	0	0.544873	0.90101	1.41048	1.32895	1.39899	0.69876	0.498122	0.543021	0.883891	0	1.13761	0	0	0.704513	0.899589	1.53215	0.521812	0.419052	0	0	0	0.865794	0	0	0	2.07016	0.521714	0.892829
1700022H16Rik	chr12:9565235-9570585	0	0	0	0	0	0	0	0	0	0	0	0	0	0	0	0	0	0	0	0	0	0	0	0	0	0	0	0	0
1700022I11Rik	chr4:42969945-42974325	0.218828	0	0.267111	0.105473	0.327535	0	0	0.302877	0	0.131924	0.210233	0	0.213689	0.129944	0	0.186315	0.0762207	0.316403	0.252127	0.196821	0	0.094836	0.131355	0.482854	0.201132	0.232329	0.250352	0.079269	0.202718
1700022N22Rik	chr17:25958363-25988572	0.890619	0.413775	0.362786	0.284554	1.06963	0	0	0	0.44026	0	0	1.80277	0.533921	0.643875	0.572394	0.732117	0	0.844808	0	0.352783	0.602402	0.47763	0.350456	0	0.702289	0	0.335011	0.399909	2.73467
1700023C21Rik	chr11:109845877-109848476	0	0	0	0	0	0	0	0	0	0	0	0	0	0	0	0	0	0	0	0	0	0	0	0	0	0	0	0	0
1700023F02Rik	chr10:66120608-66124064	0	0	0	0	0	0	0	0	0	0	0	0	0	0	0	0	0	0	0	0	0	0	0	0	0	0	0	0	0
1700023F06Rik	chr11:103198942-103218432	0.257714	0	0.314877	0	0	0.326392	0	0	0	0	0	0	0	0	0	0	0.259897	0	0	0.306701	0.553991	0	0.305045	1.11419	0.313706	1.07174	0.582779	0	0
1700023G09Rik	chr1:186917167-186945976	0	0	0	0	0	0	0	0	0	0	0	0	0	0	0	0	0	0	0	0	0	0	0	0	0	0	0	0	0
1700024B05Rik	chr14:41745401-42003821	0	0	0	0	0	0	0	0	0	0	0	0	0	0	0	0	0	0	0	0	0	0	0	0	0	0	0	0	0
1700024B18Rik	chr14:123659935-124677667	0	0	0	0	0	0	0	0	0	0	0	0	0	0	0	0.562105	0	0	0	0	0	0	0	0	0	0	0	0	0
1700024F13Rik	chr13:3498049-3501393	0	0	0	0.362792	0	0	0	0	0	0	0	0	0	0	0	0	0	0	0	0	0	0	0	0	0.4598	0	0	0	0
1700024G13Rik	chr14:32376501-32388373	0	0	0	0	0	0	0	0	0	0	0	0	0	0	0	0	0	0	0	0	0	0	0	0	0	0	0	0	0
1700024I08Rik	chr13:63675755-63734298	0	0	0	0	0	0	0	0	0	0	0	0	0	0	0	0	0	0	0	0	0	0	0	0	0	0	0	0	0
1700024N05Rik	chr6:43162453-43174920	0	0	0	0	0	0	0	0	0	0	0	0	0	0	0	0	0	0	0	0	0	0	0	0	0	0	0	0	0
1700024P04Rik	chr13:98984089-98984565	0	0	0	0	0	0	0	0	0	0	0	0	0	0	1.12786	0	0	0	0	0	0	0	0.700826	0	0	0	0	0	0
1700024P16Rik	chr4:104815678-105016864	1.31178	2.71775	1.30926	1.25768	2.14219	3.74973	2.01412	1.23158	2.1834	1.82338	2.05959	1.29237	1.30729	2.25302	2.0778	1.61536	1.91546	1.84015	2.21614	1.57238	1.71479	1.78582	1.60816	1.96631	1.36466	1.38981	0.898994	1.80253	1.61219
1700025B11Rik	chr15:77558238-77561892	0	0	0	0	0	0	0	0	0	0	0	0	0	0	0	0	0	0	0	0	0	0	0	0	0	0	0	0	0
1700025C18Rik	chr2:165078692-165090750	0	0	0	0	0	0	0	0	0	0	0	0	0	0	0	0	0	0	0	0	0	0	0	0	0	0	0	0	0
1700025D23Rik	chr11:114091802-114095325	0	0	0	0	0	0	0	0	0	0	0	0	0	0	0	0	0	0	0	0	0	0	0	0	0	0	0	0	0
1700025F22Rik	chr19:11139661-11165628	0	0	0	0	0	0	0	0	0	0	0	0	0	0	0	0	0	0	0	0	0	0	0	0	0	0.696853	0	0	0
1700025F24Rik	chr10:119413443-119426864	0	0	0	0	0	0	0	0	0	0	0	0	0	0	0	0	0	0	0	0	0	0	0	0	0	0	0	0	0
1700025G04Rik	chr1:151884523-152090320	5.64237	4.65928	6.24133	6.18703	5.35177	4.90832	3.96689	6.74473	3.7746	5.11831	3.36953	4.31356	5.47865	3.33292	4.09039	4.01808	6.62217	6.0462	5.63461	6.23029	5.80264	4.87329	5.68955	3.59392	4.74725	5.81759	4.21646	2.35318	5.48495
1700025J12Rik	chr7:121589902-121591591	0	0	0	0	0	0	0	0	0	0	0	0	0	0	0	0	0	0	0	0	0	0	0	0	0	0	0	0	0
1700025K04Rik	chr10:126371837-126374329	0	0	0	0	0	0	0	0	0	0	0	0	0	0	0	0	0	0	0	0	0	0	0	0	0	0	0	0	0
1700025K24Rik	chr17:54352582-54370074	0	0	0	0	0	0	0	0	0	0	0	0	0	0	0	0	0.462213	0	0	0	0	0	0	0	0	0	0	0	0
1700025M24Rik	chr5:73256713-73284184	0	0	0	0	0	0	0	0	0	0	0	0	0	0	0	0	0	0	0	0	0	0	0	0	0	0	0	0	0
1700025N23Rik	chr6:38687511-39084590	0.261167	0.384827	0.319099	0.501054	0	0.330763	0.497484	0	0.388558	0	0	0	0.497934	0	0	0	0.362592	0	0.298305	0.310769	0	1.33555	0	0	0	0	0	0.745309	0.318464
1700026D11Rik	chr2:132490727-132524057	0	0	0	0	0	0	0	0	0	0	0	0	0	0	0	0	0	0	0.321691	0	0	0	0	0	0	0	0	0	0
1700026F02Rik	chr8:71006727-71026755	0	0	0	0	0	0	0	0	0	0	0	0	0	0	0	0	0	0	0	0	0	0	0	0	0	0	0	0	0
1700026J12Rik	chr16:49210639-49255798	0	0	0	0	0	0	0	0	0	0	0	0	0	0	0	0	0	0	0	0	0	0	0	0	0	0	0	0	0
1700026J14Rik	chr6:48536581-48537474	0	0	0	0	0	0	0	0	0	0	0	0	0	0	0	0	0	0	0	0	0	0	0	0	0	0	0	0	0
1700027A15Rik	chr1:73016035-73025508	0	0	0	0	0	0	0	0	0	0	0	0	0	0	0	0	0	0	0	0	0	0	0	0	0	0	0	0	0
1700027F06Rik	chr6:124363281-124364486	0	0	0	0	0	0	0	0	0	0	0	0	0	0	0	0	0	0	0	0	0	0	0	0	0	0	0	0	0
1700027F09Rik	chr5:64451878-64467942	0	0	0	0.611506	0	0	0	0	0.944771	0	0	0	0	0.363983	0	0.261528	1.32808	0.906815	1.09104	0.757937	0.682981	0	0.752395	0	0.387728	0	0.719204	0	0
1700027H10Rik	chr3:45378397-45439309	0	0	0	0	0	0	0	0	0	0	0	0	0	0	0	0	0	0	0	0	0	0	0	0	0	0	0	0	0
1700027I24Rik	chr9:36668855-36693189	0	0	0	0	0	0	0	0	0	0	0	0	0	0	0	0	0	0	0	0	0	0	0	0	0	0	0	0	0
1700027J07Rik	chr10:43746157-43765836	0	0	0	0	0	0	0	0	0	0	0.822123	0	0	0	0	0	0	0.308439	0	0	0	0	0	0	0	0	0	0	0
1700028B04Rik	chr7:28496940-28497492	4.90669	2.18515	1.80046	4.68131	2.95341	4.34194	2.77645	1.97163	1.43033	3.52306	1.84579	2.23631	0.911395	2.72738	0	1.56988	0.678568	1.37838	2.22041	2.89429	3.11034	0	2.85785	2.07286	1.18537	1.99291	2.18965	1.37691	1.76979
1700028D13Rik	chr5:112206762-112210002	0	0	0	0	0	0	0	0	0	0	0	0	0	0	0	0	0	0	0	0	0	0	0	0	0	0	0	0	0
1700028E10Rik	chr5:151037514-151432118	0.47288	0.149655	0.373927	0.623824	0.611577	0	0	0.14079	0.308205	0.737949	0	0.326483	0.198276	0.240716	0	0.258951	0.142122	0.441423	0.509483	0.244421	0	0.528855	0.244311	0	0.374743	0	1.02941	0	0.293391
1700028I16Rik	chr10:82812122-82824242	0	0	0	0	0	0	0	0	0	0	0	0	0	0	0	0.180101	0	0	0	0	0	0.370509	0	0	0	0	0.245473	0	0.26484
1700028J19Rik	chr7:44221013-44246657	1.1337	1.94403	0.230785	0.907814	2.49286	3.35206	1.08314	0	1.41481	2.72752	0	1.79237	2.17962	1.31868	1.84474	1.41971	2.36387	1.89525	0.649422	1.80359	0.816509	0.971862	1.57306	1.6451	2.07473	1.58264	1.287	2.43949	2.08294
1700028K03Rik	chr5:107534710-107661853	0.570449	0.292846	0.405403	0.86812	0.159091	0.673995	0.127595	0.459252	0.704133	0.661449	0.25511	0.533607	0.129547	0.314957	0.263241	0.395182	0.462614	0.383849	0.0764914	0.15924	0.144839	0.230064	0.557724	0.292774	0.650941	0	0.647405	0.192315	0.655858
1700028M03Rik	chr3:83555366-83574118	0	0	0	0	0	0	0	0	0	0	0	0	0	0	0	0	0	0	0	0	0	0	0	0	0	0	0	0	0
1700028P14Rik	chr19:23558759-23652812	0	0.403254	0	0	0	0	0	0	0	0	0	0	0	0	0	0	0	0	0	0	0	0	0	0	0	0	0	0	0
1700028P15Rik	chr2:171956878-171962799	0	0	0	0	0	0	0	0	0	0	0	0	0	0	0	0	0	0	0	0	0	0	0	0	0	0	0	0	0
1700029B22Rik	chr7:131146438-131150578	0	0	0	0	0	0	0	0	0	0	0	0	0	0	0	0	0	0	0	0	0	0	0	0	0	0	0	0	0
1700029F12Rik	chr13:97016270-97059235	0	0	0	0	0	0	0	0	0	0	0	0	0	0	0	0	0	0	0	0	0	0	0	0	0	0	0	0	0
1700029H14Rik	chr8:13550721-13562554	0	0.337862	0.401329	0.220371	0	0.208237	0	0.539059	0.685041	1.10384	0	0.721719	0.439288	0.265373	0	0	0.318886	0.328053	0.87596	0.820475	0.33122	0.788681	0.710703	0	0.746993	0	0.433894	0	0.201549
1700029I15Rik	chr2:92382917-92383603	0	0	0	0.876576	0	0	1.71905	2.40939	0	2.20494	0	2.67258	0	0	1.66683	1.4009	0	0	3.09361	0	0	1.50133	0	7.52582	2.21095	0	0	0	0
1700029J03Rik	chr16:93396814-93458872	0	0	0	0	0	0	0	0	0	0	0	0	0	0	0	0	0	0	0	0	0	0	0	0	0	0	0	0	0
1700029J07Rik	chr8:45934648-45975456	1.37084	0.537489	0.276738	0.436833	0.742844	1.05422	0.290199	0.313262	0.800399	0.910773	0.535979	0.363783	0.294534	0.521939	0.299141	0.705527	0.841933	0.654622	0.782868	1.66777	0.303732	0.653837	0.181168	0.665517	0.955474	1.60102	0.992015	0.874549	0.908143
1700029M03Rik	chr1:164960663-164961403	0	0	0	0	0	0	0	0	0	0	0	0	0	0	0	0	0	0	0	0	0	0	0	0	0	0	0	0	0
1700029M20Rik	chr4:135626654-135630198	0	0	0	0	0	0	0	0	0	0	0	0	0	0	0	0	0	0	0	0	0	0	0	0	0	0	0	0	0
1700029N11Rik	chr13:44439726-44457567	0	0	0	0	0	0	0	0	0	0	0	0	0	0	0	0	0	0	0	0	0	0	0	0	0	0	0	0	0
1700029P11Rik	chr15:81980539-81981563	0	0	0	0	0	0	0	0	0	0	0	0	0	0	0	0	0	0	0	0	0	0	0.26641	0	0	0	0	0	0
1700030A11Rik	chr17:28895273-28915336	3.72605	1.96087	3.90229	3.31856	5.75125	7.41506	3.04116	4.71259	3.1663	4.47621	5.06094	3.33071	4.0571	4.2833	4.63449	5.32117	4.80316	4.1735	8.51003	3.48489	4.574	4.08101	4.72267	9.19719	6.80142	3.31746	4.51159	6.07392	5.5154
1700030C10Rik	chr12:20766348-20924161	1.24217	1.09313	0.45502	1.31499	1.04206	1.41737	1.19011	1.0261	0.561371	0.299183	0.475716	0.594093	1.68438	1.45935	0	0.523427	1.55574	0.357533	0.856197	1.04002	1.34847	0.856411	0.593609	0	0.303753	1.04743	0.42461	1.79054	0.916582
1700030C12Rik	chr11:23306845-23499663	0.167905	0.227543	0	0.173128	0	0.212912	0	0.266043	0	0.429712	0.763789	0	0.331459	0.405298	0.303835	0.153692	0.248118	0	0	0	0	0	0.212048	0	0.234033	0	0.398492	0	0.660786
1700030C14Rik	chr2:152652881-152654350	0	0	0	0	0	0	0	0	0	0	0	0	0	0	0	0	0	0	0	0	0	0	0	1.34798	0	0	0	0	0
1700030F04Rik	chr6:117679206-117751769	0	0	0	0	0	0	0	0	0	0	0	0	0	0	0	0	0	0	0	0	0	0	0	0	0	0	0	0	0
1700030F18Rik	chr15:99914368-99931658	0	0	0	0	0	0	0	0	0	0	0	0	0	0	0	0	0	0	0	0	0	0	0	0	0	0	0	0	0
1700030J22Rik	chr8:116969598-116978954	0.645581	0.734512	0.483468	0.869054	0.6641	0.363781	0.608283	0.495583	0.359434	0.691462	1.10133	0.557076	0.462739	0.468545	1.56205	0.537559	0.882475	0.828514	0.820489	0.474497	0.625203	0.822179	0.429902	0.305672	0.790669	1.00655	0.573677	0.622604	0.619325
1700030K09Rik	chr8:72443879-72475682	2.65163	3.83279	2.68664	3.11198	4.53892	2.40307	4.12507	3.35722	4.20747	5.87003	3.95826	3.75404	3.06253	2.99795	3.92964	3.35908	2.38748	3.25318	5.18919	3.34946	3.12226	3.43044	3.88925	3.57009	2.98773	4.20124	2.80624	2.89722	3.7884
1700030L20Rik	chr3:136435269-136449349	0	0	0	0	0	0	0	0	0.350589	0	0	0	0	0	0	0	0	0	0	0	0	0	0	0	0	0	0	0	0
1700030L22Rik	chr12:53248002-54072175	0	0	0.241048	0	0	0	0.376951	0	0.590618	0	0	0	0	0	0	0.164554	0.274283	0	0.226012	0	0.426126	0.338116	0.469141	0	0	0	0.223909	0.565843	0.241595
1700030M09Rik	chr8:121544387-121547652	0	0	0	0	0	0	0	0	0	0	0	0	0	0	0	0	0	0	0	0	0	0	0	0	0	0	0	0	0
1700030N03Rik	chr19:3153798-3197703	0	0	0	0	0	0	0	0	0	0	0	0	0	0	0	0	0	0	0	0	0	0	0	0	0	0	0	0	0
1700030O20Rik	chr10:116723066-116729177	0	0	0	0	0	0	0	0	0	0	0	0	0	0	0	0	0	0	0	0	0	0	0	0	0	0	0	0	0
1700031A10Rik	chr17:36923791-36933432	0	0	0	0	0	0	0	0	0	0	0	0	0	0	0	0	0	0	0	0	0	0	0	0	0.471547	0	0	0	0
1700031F05Rik	chrX:102859165-102866353	0	0	0	0	0	0	0	0	0	0	0	0	0	0	0	0	0	0	0	0	0	0	0	0	0	0	0	0	0
1700031L13Rik	chr5:82122788-82124711	0	0	0	0	0	0	0	0	0	0	0	0	0	0	0	0	0	0	0	0	0	0	0	0	0	0	0	0	0
1700031M16Rik	chr15:98398444-98416135	0	0	0	0	0	0	0	0	0	0	0	0	0	0	0	0	0	0	0	0	0	0	0	0	0	0	0	0	0
1700031P21Rik	chr12:52599983-52602322	0	0	0	0	0	0	0	0	0	0	0	0	0	0	0	0	0	0	0	0	0	0	0	0	0	0	0	0	0
1700034B16Rik	chr18:75781030-75782301	0	0	0	0	0	0	0	0	0	0	0	0	0	0	0	0	0	0	0	0	0	0	0	0	0	0	0	0	0
1700034E13Rik	chr18:52646219-52663731	0	0	0	0	0	0	0	0	0	0	0	0	0	0	0	0	0	0	0	0	0	0	0	0	0	0	0	0	0
1700034G24Rik	chr5:112582935-112589996	0	0	0	0	0	0	0	0	0	0	0	0	0	0	0	0	0	0	0	0	0	0	0	0	0	0	0	0	0
1700034H15Rik	chr1:191894071-191913247	0.154984	0.375078	0.37648	0.0999237	0.123349	0.129187	0.593551	0.144932	0.319725	0.254554	0.198729	0.171006	0.700536	0.436235	0.207037	0.310925	0.351023	0.521458	0.298364	0.314061	0.681408	0.265347	0.122162	0.226143	0.437139	0.448142	0.119174	0.455566	0.12911
1700034I23Rik	chr3:40846998-40937736	0.713479	1.56788	0.979919	0.343606	1.38887	1.47033	1.02692	0.8618	2.02173	0.429896	0.684285	1.2857	0.867372	0.948145	2.1149	1.35988	1.61439	1.02922	1.12867	0.854516	1.7473	1.07915	1.38854	0.784391	0.982539	0	1.1201	1.16004	1.20913
1700034J05Rik	chr6:146888079-147032025	1.14113	0.769829	0.95351	0.872598	0.537372	0.707744	1.10979	0.434349	0.786567	0.80634	0	0.539217	1.73984	0.929072	0.720721	1.51143	1.09098	1.13496	0.776991	0.74915	0.969217	0.629544	1.38757	0.979684	0.57213	2.22026	1.20766	0.96891	0.963099
1700034K08Rik	chr9:92979915-93005733	0	0	0	0	0	0	0	0	0	0	0	0	0	0	0	0	0	0	0	0	0	0	0	0	0	0	0	0	0
1700034O15Rik	chr6:41684345-41685717	0	0	0	0	0	0	0	0	0	0	0	0	0	0	0	0	0	0	0	0	0	0	0	0	0	0	0	0	0
1700034P13Rik	chr1:9718621-9771256	5.14485	4.60744	5.1007	6.43317	5.29123	3.50249	3.99724	8.32481	0	5.48797	4.49902	7.96355	6.48583	8.40608	8.38218	7.74298	5.3729	6.91127	6.7379	4.89951	6.99185	4.27665	4.56523	7.05756	6.20846	3.52764	3.83083	4.96715	5.35133
1700036A12Rik	chr9:60767908-60770276	0	0	0	0	0	0	0	0	0	0	0	0	0	0	0	0	0	0.133248	0	0	0	0	0	0	0	0	0	0	0
1700036G14Rik	chr3:85317518-85332027	0	0	0	0	0	0	0	0	0	0	0	0	0	0	0	0	0	0	0	0	0	0	0	0	0	0	0	0	0
1700037C18Rik	chr16:3905797-3941147	3.97279	4.01757	2.78507	6.65907	3.57407	2.62533	5.18259	5.74043	3.09749	4.17616	11.3385	1.966	3.31853	5.14504	2.88773	5.9653	3.78761	4.60356	4.25766	3.70534	4.79202	4.25284	4.41019	4.50136	3.94367	7.21999	2.99203	5.31799	4.16664
1700037H04Rik	chr2:131146314-131160081	5.63727	6.57068	8.56148	8.12418	4.74211	8.88161	9.28615	7.88535	8.29237	6.07764	10.2971	8.57556	11.6566	9.29311	7.53835	7.8176	8.50122	7.92894	6.72881	5.79729	7.18369	7.53878	7.07809	10.2478	8.60932	9.87904	7.4212	6.96646	8.88905
1700039E15Rik	chr7:45277330-45288996	0	0	0	0	0	0	0	0	0	0.302439	0	0	0	0	0	0	0	0	0	0	0	0	0	0	0	0	0	0	0
1700039E22Rik	chr19:44745692-44837871	0	0	0	0	0	0	0	0	0	0	0	0	0	0	0	0	0	0	0	0	0	0	0	0	0	0	0	0	0
1700039I01Rik	chr1:63182570-63314576	0	0	0	0	0	0	0	0	0	0	0	0	0	0	0	0.0573814	0	0	0	0	0	0	0	0	0	0	0	0	0
1700039M10Rik	chr14:57549595-57572368	0.358553	0.262392	0.583568	0.460796	0.787168	0.454818	0.34449	0.578757	0.362227	0	0	0.192209	0.583209	0.283663	0.474053	0.401608	0.249757	0.691008	0.275351	0.501563	0.391132	0.414202	0.215152	0	0.219669	0.5073	0.478434	0.259669	0.0737895
1700040D17Rik	chr3:94409388-94412945	0.223018	0.656319	0	0	0.267596	0.282527	0.425517	0.304753	0.33295	0.536236	0.849961	0.350873	0.427078	0	0	0	0	0.637684	0.25514	0.265757	0.480641	0	0.264615	0	0.271783	0	0.252662	0.31912	0
1700040L02Rik	chr10:68386586-68541924	0.787893	1.13377	0.956262	1.5956	2.86808	1.59725	1.80228	1.61657	0.544711	1.18056	0.683596	0.84652	2.65522	1.3388	1.18667	0.950003	1.33886	1.38643	2.30727	2.23061	1.5889	2.49593	1.244	2.73813	0.505278	0.184028	1.31514	1.80378	1.1554
1700041A01Rik	chr5:88291360-88301023	0	0	0	0	0	0	0	0	0	0	0	0	0	0	0	0	0	0	0	0	0	0	0	0	0	0	0	0	0
1700041B01Rik	chr15:78667330-78718872	0	0	0	0	0	0	0	0	0	0	0	0	0	0	3.55642	0	0	0	0	0	4.20877	0	0	0	0	0	0	0	0
1700041C23Rik	chr9:57175274-57186108	0	0	0	0	0	0	0	0	0	0	0	0	0	0	0	0	0	0	0	0	0	0	0	0	0	0	0	0	0
1700041M19Rik	chr16:77004227-77010881	0	0	0	0	0	0	0	0	0	0	0	0	0	0	0	0	0	0	0	0	0	0	0	0	0	0	0	0	0
1700042G07Rik	chr4:116173371-116174297	0	0	0	0	0	0	0	0	0	0	0	0	0	0	0	1.25444	0	1.12714	0	0	0	0	0.934183	0	1.95915	0	0	0	0
1700042G15Rik	chr4:57359791-57364292	0	0.156534	0	0.102794	0	0.135392	0	0.147213	0	0	0	0	0.20731	0	0	0.090198	0.148649	0	0.122755	0.127801	0	0.18434	0.511091	0	0	0	0	0.154127	0
1700042O10Rik	chr11:11814100-11898144	1.4849	0.624055	1.0365	1.01862	0.509003	0.268767	0.404945	0.870337	1.90202	1.53044	0.8089	0	0.406751	1.22934	0.82614	0.353019	0.589523	0.910484	0	1.01154	0.457558	2.17802	0.755659	0	0	0	0.721439	0.911356	0.77837
1700044C05Rik	chr14:118365877-118398165	0	0	0	0	0	0	0	0	0	0	0	0	0	0	0	0	0	0	0	0	0	0	0	0	0	0	0	0	0
1700044K03Rik	chr18:49523288-49524440	0	0	0	0	0	0	0	0	0	0	0	0	0	0	0	0	0	0	0	0	0	0	0	0	0	0	0	0	0
1700045H11Rik	chr4:150828224-150868889	0	0	0	0	0	0	0	0	0	1.06559	0	0	0	0	0.842938	0	0	0.626745	1.00851	0	0	0	0.519846	0	1.07636	0	0	1.25257	0
1700046C09Rik	chr11:14560335-14599225	0	0	0	0	0	0	0	0	0	0	0	0	0	0	0	0	0	0	0	0	0	0	0	0	0	0	0	0	0
1700047A11Rik	chr8:26021420-26143874	0	0	0	0	0.504099	0.530122	0	0	0	0	0	0	0	0.470871	0	0	0	1.18291	0.475564	0	0.890243	0.705297	0.981414	0	0	0	0	0	0
1700047E10Rik	chr14:44191606-44213237	0	0	0	0	0	0	0	0	0	0	0	0	0	0	0	0	0	0	0	0	0	0	0	0	0	0	0	0	0
1700047G03Rik	chr15:11967061-11970083	0	0	0	0	0	0	0	0	0	0	0	0	0	0	0	0	0	0	0	0	0	0	0	0	0	0	0.321464	0	0
1700047I17Rik2	chr12:55199492-55230011	24.7835	25.2538	27.7278	26.9219	29.8586	28.3339	28.1227	28.5299	24.9362	25.224	28.9366	32.8287	23.4144	25.434	29.6054	27.6666	22.5022	22.6201	23.4421	26.9519	30.6384	26.1637	22.8044	27.9722	20.2538	26.0232	30.7601	31.9966	24.543
1700047L14Rik	chr5:108728104-108775114	0	0	0	0	0	0	0	0	0	0	0	0	0	0	0	0	0	0	0	0.636943	0	0	0	0	0	0	0	0	0
1700047M11Rik	chr1:182300833-182303289	0	0	0.44881	0	0	0	0	0	0.541048	0	0	0	0	0.831376	0	0.597589	0	0	0.417501	0	1.5657	0	0	0	0.890587	0	0	0	0.88955
1700048B10Rik	chr13:50913816-50934152	0	0	0	0	0	0	0	0	0	0	0	0	0	0	0	0	0	0	0	0	0	0	0	0	0	0	0	0	0
1700048F04Rik	chr5:125928761-125952633	0	0	0	0	0	0	0	0	0	0	0	0	0	0	0	0	0	0	0	0	0	0	0	0	0	0	0	0	0
1700048M11Rik	chr16:92301302-92313041	1.78042	0.883988	2.17874	0.564841	0	0.749626	1.1145	0	3.42886	0	2.2215	0	0	0	0	0.468023	0.819297	0.828007	0	0.697464	0	0	0	0	0.714444	2.38597	1.31652	3.30617	0
1700048O14Rik	chr19:26030729-26046626	0	0	0	0	0	0	0	0	0	0	0	0	0	0	0	0	0	0	0	0	0	0	0	0	0	0	0	0	0
1700048O20Rik	chr9:121937274-121947016	0	0	0	0	0.138219	0.146249	0.221108	0.317822	0	0	0	0.184108	0	0.135699	0.908888	0.194671	0	0.166099	0.265116	0.13801	0	0.198957	0.137889	0.505891	0.141072	0.486763	0	0.166376	0.283865
1700049E15Rik	chr6:147690240-147702374	0	0	0	0	0	0	0	0	0	0	0	0	0	0	0	0	0	0	0	0	0	0	0	0	0	0	0	0	0
1700049E17Rik1	chr14:41745401-42003821	0	0	0	0	0	0	0	0	0	0	0	0	0	0	0	0	0	0	0	0	0	0	0	0	0	0	0	0	0
1700049E17Rik2	chr14:41535424-41580974	0	0	0	0	0	0	0	0	0	0	0	0	0	0	0	0	0	0	0	0	0	0	0	0	0	0	0	0	0
1700049E22Rik	chr6:100527399-100533426	0	0	0	0	0	0	0	0	0	0	0	0	0	0	0	0	0	0	0	0	0	0	0	0	0	0	0	0	0
1700049G17Rik	chr7:27907391-27929430	0.937255	0.971021	0.953309	0.979152	0.981812	1.5359	0.525762	0.757632	1.06725	1.60138	1.05133	1.38559	1.299	0.883384	1.00936	1.26644	0.979638	1.63924	1.84601	0.984084	1.96269	1.96579	1.26725	2.41666	0.478842	1.16283	1.20742	1.07639	1.4968
1700049J03Rik	chr17:26541386-26656934	0	0	0	0	0	0	0	0	0	0	0	0	0	0	0	0	0	0	0	0	0.522252	0	0	0	0	0	0	0	0
1700049L16Rik	chr10:71962611-72005345	0	0	0	0	0	0	0	0	0	0	0	0	0	0	0	0	0	0	0	0	0	0	0	0	0	0	0	0	0
1700051A21Rik	chr11:72241989-72268556	0	0	0	0	0	0	0	0	0	0	0	0	0	0	0	0	0	0	0	0	0	0	0	0	0	0	0	0	0
1700052H01Rik	chr3:41355869-41404456	0	0	0	0	0	0	0	0	0	0	0	0	0	0	0	0	0	0	0	0	0	0	0	0	0	0	0	0	0
1700052I22Rik	chr12:80923431-80924447	0	0	0	0	0	0	0	0	0	0	0	0	0	0	0	0	0	0	0	0	0	0	0	0	0	0	0	0	0
1700052K11Rik	chr11:105167514-105283959	3.37201	2.53316	4.42495	2.49853	2.38214	3.72816	3.48491	3.34266	2.22192	3.33416	2.3222	2.34692	3.70112	3.57619	3.07651	2.63779	3.13035	1.99597	3.52088	2.87479	3.0121	3.86178	2.17497	2.6623	4.33976	3.53751	3.85065	3.1246	3.99785
1700054A03Rik	chr19:53050715-53105907	0	0	0	0	0	0	0	0.423555	0	0	0	0	0	0	0	0	0	0	0	0.370597	0	0	0	0	0	0	0.351708	0	0
1700054K19Rik	chr6:112210707-112212519	0	0	0	0	0	0	0	0	0	0	0	0	0	0	0	0	0	0	0	0	0	0	0	0	0	0	0	0	0
1700054M17Rik	chr2:118277095-118373419	0	0	0	0	0	0	0	0	0	0	0	0	0	0	0	0	0	0	0	0	0	0	0	0	0	0	0	0.929156	0
1700054O19Rik	chr14:25705450-25708911	0.118181	0.259451	0	0.056956	0.141519	0.224866	0.113549	0.0817588	0.179099	0	0	0.095038	0.115346	0.0701296	0.117197	0.150835	0	0	0.136139	0	0	0.307193	0.283673	0	0.217216	0	0	0.171185	0.0729671
1700055C04Rik	chr9:64038464-64041465	0	0	0	0	0	0	0	0	0	0	0	0	0	0	0	0	0	0	0	0	0	0	0	0	0	0	0	0	0
1700055D18Rik	chr4:44991241-45014356	0.761995	0.638326	0.265866	0.314401	1.1739	0.828169	1.04364	0.450136	0.656861	0.262257	0.834412	1.04342	0.422501	0.128194	0.429213	0.459735	0.757622	1.4114	0.500539	0.260556	0	0.375729	0.650955	0	1.4648	0.459688	0.86902	0.471278	0.536008
1700056E22Rik	chr1:184033031-184033998	0.480588	0.35378	0.880703	0.922475	0.865159	0.304371	0.458137	0.655865	0.716359	0.577602	0	0.754373	0	1.38659	0	1.59303	1.0012	0	0.549409	0.572314	1.03441	0	0	0	0.878005	0	0.543925	0.3434	0.293391
1700057G04Rik	chr9:92309325-92357876	0.543257	0	0	0	0.570397	0	0.415174	0.744701	0.354308	0	0	0	0	0	0	0	0	0	0	0.259284	0	1.4885	0.259655	0	0.220972	0	0.246533	1.01908	0
1700057H15Rik	chr4:124449625-124485959	0	0	0	0	0	0	0	0	0	0	0	0	0	0	0	0	0	0	0	0	0	0	0	0	0	0	0	0	0
1700057H21Rik	chr2:51421049-51437900	0	0	0	0	0	0	0	0	0	0	0	0	0	0	0	0	0	0	0	0	0	0	0	0	0	0	0	0	0
1700060C16Rik	chr6:143593352-143651288	0	0	0	0	0	0	0	0	0	0	0	0	0	0	0	0	0	0	0	0	0	0	0	0	0	0	0	0	0
1700060C20Rik	chr2:158182532-158229287	0	0	0	0	0	0	0	0	0	0	0	0	0	0	0	0	0	0	0	0	0	0	0	0	0.53818	0	0	0	0
1700061F12Rik	chr2:9189514-9197484	0	0	0	0	0	0	0	0	0	0	0	0	0	0	0	0	0	0	0	0	0	0	0	0	0	0	0	0	0
1700061G19Rik	chr17:56875451-56889855	0.898404	0.658104	1.20649	0.605723	1.18385	0.797534	0.862037	0.496055	1.08612	1.08257	0.689296	0.290968	1.22316	1.06114	0.355047	1.21755	0.864065	0.907152	0.723506	0.753181	0.195563	1.24232	0.86073	0.395054	0.879772	1.14041	1.1283	0.649172	0.775074
1700061I17Rik	chr3:117060521-117077765	0	0	0	0	0	0	0	0	0	0	0	0	0	0	0	0	0	0	0	0	0	0	0	0	0	0	0	0	0
1700061J23Rik	chr11:23152139-23166375	0	0	0	0	0	0	0	0	0	0	0	0	0	0	0	0	0	0	0	0	0	0	0	0	0	0	0	0	0
1700062C10Rik	chr14:16000815-16037265	0	0	0	0	0	0	0	0	0	0	0	0	0	0	0	0	0	0	0	0	0	0	0	0	0	0	0	0	0
1700063A18Rik	chr1:95990658-96021758	0	0	0	0	0	0	0	0	0	0	0	0	0	0	0	0	0	0	0	0	0	0	0	0	0	0	0	0	0
1700063D05Rik	chr9:41206154-41217627	0	0	0	0	0	0	0	0	0	0	0	0	0	0	0	0	0	0	0	0	0	0	0	0	0	0	0	0	0
1700063H04Rik	chr6:122391378-122392689	0	0	0	0	0	0	0	0	0	0	0	0	0	0	0	0	0	0	0	0	0	0	0	0	0	0	0	0	0
1700063H06Rik	chr9:82260292-82263486	0	0	0	0	0	0	0	0	0	0	0	0	0	0	0	0	0	0	0	0	0	0	0	0	0	0	0	0	0
1700063O14Rik	chr5:91766241-91767300	0	0	0	0	0	0	0	0	0	0	0	0	0	0	0	0	0	0	0	0	0	0	0	0	0	0	0	0	0.690886
1700064F23Rik	chr8:110006524-110007526	0	0	0	0	0	0	0	0	0	0	0	0	0	0	0	0	0	0	0	0	0	0	0	0	0	0	0	0	0
1700064J06Rik	chr10:119092904-119103107	0	0	0	0	0	0	0	0	0	0	0	0	0	0	0	0	0	0	0	0	0	0	0	0	0	0	0	0	0
1700064M15Rik	chr12:99626052-99627974	0	0	0	0	0	0	0	0	0	0	0	0	0	0	0	0	0	0	0.451766	0	0	0	0	0	0	0	0	0	0
1700065D16Rik	chr9:95855417-95954706	0	0.795345	0	0	1.28879	0	0	0	0.776723	0	0	0	0	0	0	0	0	0	0.604166	0	0	0	0.62133	0	0.645284	0	0.595381	0	0
1700065I16Rik	chr15:63817187-63819540	0	0	0	0	0	0	0	0	0	0	0	0	0	0	0	0	0	0	0	0	0	0	0	0	0	0	0	0	0
1700065J11Rik	chr6:35330845-35336831	0	0	0	0	0	0	0	0	0	0	0	0	0	0	0	0	0	0	0	0	0	0	0	0	0	0	0	0	0
1700065J18Rik	chr1:192841704-192842739	0	1.16981	0	0	0	0	0	0	0	0	0	0	0	0	0	0.600305	0	0	0	0	0	0	0	0	0	0	0	0	0
1700065L07Rik	chr6:73436964-73471021	0	0	0	0	0	0	0	0	0	0	0	0	0	0	0	0	0	0	0	0	0	0	0	0	0	0	0	0	0
1700065O20Rik	chr18:49803331-49817956	0	0	0	0	0	0	0	0	0	0	0	0	0	0	0	0	0	0	0	0	0	0	0	0	0	0	0	0	0
1700066B17Rik	chr1:39842427-39847330	0	0	0	0	0	0	0	0	0	0	0	0	0	0	0	0	0	0	0	0	0	0	0	0	0	0	0	0	0
1700066B19Rik	chr18:35726726-35730869	6.73521	5.6025	9.2375	7.44944	8.46607	6.43201	8.30005	6.58849	6.4124	7.61583	7.80577	8.13128	9.70998	8.65089	11.6751	8.74203	11.6952	7.67984	9.18491	9.19825	10.6844	8.77217	7.77021	9.51309	8.06026	5.63324	7.88266	10.1187	8.73049
1700066C05Rik	chr16:79999381-80000544	0	0	0	0	0	0	0	0	0	0	0	0	0	0	0	0	0	0	0	0	0	0	0	0	0	0	0	0	0
1700066J03Rik	chr13:58146948-58148975	0	0	0	0	0	0	0	0	0	0	0	0	0	0	0	0	0	0	0	0	0	0	0	0	0	0	0	0	0
1700066M21Rik	chr1:57377594-57385423	3.45644	2.60624	3.52204	3.30525	3.11597	2.43166	1.86942	2.93467	3.73219	2.89335	1.31469	3.21292	1.33505	3.49812	1.35643	2.21093	2.00521	3.49806	1.49799	2.13376	1.64209	3.3196	1.39613	1.50867	3.40612	2.32696	1.95673	2.08124	2.61943
1700066N21Rik	chr5:87908587-87979351	0	0	0	0	0	0	0	0	0	0	0	0	0	0	0	0	0	0	0	0	0	0	0	0	0	0	0	0	0
1700066O22Rik	chr18:57504421-57533752	0	0.35643	0.295752	0.232323	0	0	1.38452	0.66065	0	0	0	0.3799	0.462561	0	0	0.401113	0.336202	0	0.276725	0.288264	0	0.826501	0.286852	0	0	0	0.547911	0.345907	0.295538
1700067G17Rik	chr1:89016112-89022210	0	0	0	0	0	0	0	0	0	0	0	0	0	0	0	0	0	0	0	0	0	0	0	0	0	0	0	0	0
1700067K01Rik	chr8:84000515-84004770	0.920406	0.80914	1.01132	1.4024	1.21287	1.28398	0.529839	0.508118	1.39062	1.01268	0.35305	0.442121	0.803214	0.989024	0.545491	0.389678	0.384478	0.895033	1.05879	0.661339	0.801275	1.11407	0.330647	0.809276	1.01391	1.75575	1.26085	0.300676	0.907368
1700067P10Rik	chr17:48064788-48090920	0	0	0	0	0	0	0	0	0	0	0	0	0	0	0	0	0	0	0	0	0	0	0	0	0	0	0	0	0
1700069L16Rik	chr5:113692423-113724772	0	0	0	0	0	0	0	0	0	0	0	0	0	0	0	0	0	0	0	0	0	0	0	0	0	0	0	0	0
1700069P05Rik	chr6:118246694-118248454	0	0	0	0	0	0	0	0	0	0	0	0	0	0	0	0	0	0	0	0	0	0	0	0	0	0	0	0	0
1700071G01Rik	chr5:73020190-73256628	2.25014	0.667142	0.550863	0	2.70737	2.84531	1.70136	0	2.63321	4.3111	1.69613	0.687502	0.84001	2.51636	3.40915	0.362156	0.623444	2.53503	2.03982	1.59559	1.90836	0.755433	1.05137	0	2.17728	5.50555	3.01966	0.633286	0.542414
1700071K01Rik	chr11:80880162-81995780	0	0.325169	0	0	0.265169	0	0	0.302043	0	0	0	0	0	0	0	0.18365	0	0.316009	0	0	0	0	0	0	0	0	0.250406	0.31628	0
1700071M16Rik	chr17:43568080-43612202	0.257979	0.130636	0.304534	0.328341	0.199202	0.316367	0.47885	0.2369	0.134249	0.215084	0	0.280818	0	1.22826	0.18346	0.637485	0.115797	0.904149	0.491871	0.298833	0.181096	0.431415	0.330995	0.365889	0.101806	1.27836	0.284916	0.367386	0.432059
1700072B07Rik	chr9:58370503-58374183	0	0	0	0	0	0	0	0	0	0	0	0	0	0	0	0	0	0	0	0	0	0	0	0	0	0	0	0	0
1700072I22Rik	chr11:103638935-103649013	0	0	0	0	0	0	0	0	0	0	0	0	0	0	0	0	0	0	0	0	0	0	0	0	0	0	0	0	0
1700072O05Rik	chr6:120554795-120574204	0	0	0	0	0	0	0	0	0	0	0	0	0	0	0	0	0	0	0	0	0	0	0	0	0	0	0	0	0
1700073E17Rik	chr6:145387624-145614319	0	0	0	0	0	0	0	0	0	0	0	0	0	0	0	0	0	0	0	0	0	0	0	0	0	0	0	0	0
1700074H08Rik	chr13:119680041-119681582	0	0	0.6078	0	0	0.628132	0	0	0	0	1.8687	0	0	0	0	0.397114	0	1.39533	0	0	0	0	0	0	0	0	0	0	0.597203
1700074P13Rik	chr6:40920436-40940971	0	0	0	0	0	0	0	0	0	0	0	0	0	0	0	0	0	0	0	0	0	0	0	0	0	0	0	0	0
1700080E11Rik	chr9:105143343-105145082	0	0	0	0	0	0	0	0	0	0	0	0	0	0	0	0	0	0	0	0	0	0	0	0	0	0	0	0	0
1700080G11Rik	chr4:127474840-127532885	0	0	0	0	0	0	0	0	0	0	0	0	0	0	0	0	0	0	0	0	0	0	0	0	0	0	0	0	0
1700080G18Rik	chr6:30047399-30153458	1.37888	0.93708	1.48076	2.22299	2.1977	3.71173	1.56884	2.36956	1.49182	1.47482	4.76834	3.20852	2.28605	3.98289	3.38145	2.05301	2.33786	2.51766	1.67426	2.23161	3.25515	3.49313	1.10483	0.858713	2.27906	1.61574	2.33222	3.86282	3.20673
1700080N15Rik	chr2:4017687-4614043	0	0	0	0.661956	0	0	0	0	0	0	0	0	0	0	0	0	0	0	0	0	0	0	0	0	0	0	0	0	0
1700080O16Rik	chrX:51968692-51974700	0	0	0	0	0	0	0	0	0	0	0	0	0	0	0	0	0	0	0	0	0	0	0	0	0	0	0	0	0
1700081B01Rik	chr5:126706601-126749328	0	0	0	0	0	0	0	0	0	0	0	0	0	0	0	0	0	0	0	0	0	0	0	0	0	0	0	0	0
1700081H04Rik	chr5:119108235-119114543	0	0	0	0	0	0	0	0	0	0	0	0	0	0	0	0	0	0	0	0	0	0	0	0	0	0	0	0.288081	0
1700083H02Rik	chr12:71383153-71384208	0	0	0	0	0	0	0	0	0	0	0	0	0	0	0	0	0	0	0	0	0	0	0	0	0	1.6567	0	0	0
1700084D21Rik	chr13:113136075-113144012	0	0	0	0	0	0	0	0	0	0	0	0	0	0	0	0	0	0	0	0	0	0	0	0	0	0	0	0	0
1700084E18Rik	chr2:30237196-30237631	0.694674	0	0	0.659578	0.838372	0	0	0	0	3.31347	2.58784	0	0	0	0	0.540383	1.91466	0.962865	0	2.44003	0	1.14376	0	0	0	0	0	0.960529	0
1700084F23Rik	chr13:70004049-70119949	0	0	0	0	0	0	0	0	0	0	0	0	0	0	0	0	0	0	0	0	0	0	0	0	0	0	0	0	0
1700084J12Rik	chr15:33083128-33653436	1.69264	1.50005	1.24131	0.324141	0.40677	0.856931	1.2854	0.91719	0.500155	3.2494	3.84876	1.57364	0.639726	2.69451	1.29886	0.553245	0	1.44084	0.770834	1.60661	1.44671	0.573392	1.19542	1.45178	1.64389	0	0.761959	0.480295	0
1700084M14Rik	chrX:91575209-91575911	0	0	0	0	0	0	0	0	0	0	0	0	0	0	0	0	0	0	0	0	0	0	0	0	0	0	0	0	0
1700085C21Rik	chr12:82616664-83162061	0	0.30965	0	0	0.252568	0	0	0	0	0	0	0	0	0.488138	0.410023	0	0	0.301232	0	0	0	0	0	0	0.51333	0	0.238682	0	0
1700086D15Rik	chr11:64979029-65163124	0.14369	0.367751	0.175379	0.138576	0.387042	0.319029	0.414593	0.199166	0.163667	0.173311	0	0.173876	0.140629	0.128366	0.214345	0.245365	0.300392	0.104014	0.165687	0.258668	0.157028	0.124739	0.259102	0.31767	0.396465	0.305712	0.411433	0.260622	0.222116
1700086L19Rik	chr12:74284275-74295950	0	0	0.358948	0	0	0	0	0	0	0	0	0	0	0	0	0.241554	0	0	0.251312	0	0	0.375633	0	0	0.357141	0	0	0	0
1700086O06Rik	chr18:38238404-38262629	2.2697	2.6759	2.0793	3.69015	2.60566	2.08372	2.33247	5.29962	2.55908	2.30627	4.87068	4.43571	2.16319	2.67726	4.44126	4.15037	4.57181	2.68113	4.18126	3.42909	5.26228	2.59732	4.40835	2.79681	2.48812	3.00023	2.72304	3.99847	2.75222
1700086P04Rik	chr4:129050086-129058122	0.194583	0	0	0.186945	0.700211	0	0	0.532952	0	0	0.359454	0	0	0	0	0.446868	0.270454	0	0	0.464252	0	0	0.230403	0	0.237353	0.814471	0.220809	0	0.202426
1700087I21Rik	chr14:103113410-103449869	0.365009	0.125405	0.126463	0.365931	0.952715	0	0	0.921214	1.28217	0	0	2.08388	1.74596	0.769887	0	0.800502	0.535461	0.544137	0.532866	0.833901	0.861858	1.49231	0.848644	0	0.0654709	0	0.398703	0.86035	0.513752
1700087M22Rik	chr14:30714688-30822721	0	0	0	0	0	0	0	0	0	0	0	0.220026	0	0	0	1.90159	0	0	0	0	0	0	0	0	0	0	0	0	0
1700088E04Rik	chr15:79108698-79141251	0.580602	0	0.935446	2.42898	1.1052	0.676323	0	1.05473	0.942668	0	0.731174	0.666101	0	3.95042	0	1.13506	2.97857	0	1.16337	0.131322	0	0	1.19524	2.1965	1.29227	4.05122	0	1.81988	1.01311
1700091H14Rik	chr14:42089749-42095277	0	0	0	0	0	0	0	0	0	0	0	0	0	0	0	0	0	0	0	0	0	0	0	0	0	0	0	0	0
1700092C02Rik	chr8:77624171-77628957	0	0	0	0	0	0	0	0	0	0	0	0	0	0	0	0	0	0	0	0	0	0	0	0	0	0	0	0	0
1700092C10Rik	chr14:69164798-69175540	0	0	0	0	0	0	0	0	0	0	0	0	0	0	0	0	0	0	0	0	0	0	0	0	0	0	0	0	0
1700092E19Rik	chr13:26283158-26312406	0	0	0	0	0	0	0	0	0	0	0	0	0	0	0	0	0	0	0	0	0	0	0	0	0	0	0	0	0
1700092K14Rik	chr11:114198257-114199199	0	0	0	0	0	0	0	0	0	0	0	0	0	0	0	0	0	0	0	0	0	0	0	0	0	0	0	0	0
1700092M07Rik	chr19:8740717-8741225	0	0	0	0.816182	0	1.0878	1.60247	0	0	0	3.19006	1.25192	0	0.910173	0	0.656649	2.37167	0	0	0	1.7756	0	0	0	2.05975	0	2.82949	2.35879	1.01474
1700093K21Rik	chr11:23516202-23521317	0	0	0	0	0	0	0	0	0	0	0	0	0	0.257505	0	0.0764787	0	0	0	0.200094	0	0	0	0	0	0	0	0	0.156511
1700094D03Rik	chr3:89998759-90068347	0.995973	0.680417	1.54004	1.53573	1.03374	1.1791	0.765314	1.65277	1.91057	1.28068	1.78509	0.640124	1.18148	0.472276	1.18417	1.58022	1.1099	1.72675	1.75868	1.19389	2.02705	1.3799	0.637184	0.878014	0.813407	2.25308	0.986884	1.24963	1.72102
1700094J05Rik	chr10:76351253-76442912	0	0.370694	0.291865	0.46699	0.556284	0.587313	0	0	1.10762	0	0	0	0.443376	0	1.35075	0.227316	0.32203	0.331206	0.271458	0.552133	0	0.826944	0.283706	0	0	0	0	0.355037	0.585296
1700094M23Rik	chr3:153162833-153183224	0	0	0	0	0	0	0	0	0.294485	0.186179	0	0.242237	0	0	0	0	0.281065	0.140572	0.23157	0	0	0.430712	0.240307	0	0	0	0.227189	0.219396	0
1700094M24Rik	chr6:52492450-52500085	0	0	0	0	0	0	0	0	0	0	0	0	0	0	0	0	0	0	0	0	0	0	0.449418	0	0	0	0	0	0
1700095A13Rik	chr18:83052797-83098988	0	0	0	0	0	0	0	0.248447	0	0	0	0	0	0	0	0	0	0	0	0	0	0.310931	0	0	0	0	0	0	0
1700095A21Rik	chr4:146501999-146546873	0	0	0	0	0	0	0	0	0	0	0	0	0	0	0	0	0	0	0	0	0	0	0	0	0	0	0	0	0
1700095B10Rik	chr5:112688875-112896461	0	0	0	0	0	0	0	0	0	0	0	0	0	0	0	0	0	0	0	0	0	0	0	0	0	0	0	0	0
1700095J03Rik	chr7:109279212-109444901	0	0.344792	0	0	0.140884	0	0.225342	0	0	0.283198	0	0	0.455834	0	0.463069	0	0	0.169271	0.135098	0	0	0.20275	0.140522	0	0	0	0	0.169551	0
1700095J12Rik	chr4:137993012-138207081	1.3067	0	1.1978	0.625744	1.56976	4.13466	1.24097	3.10038	0.483115	2.35199	1.23862	1.01385	1.85433	0.744165	3.13765	0.802329	0.453032	1.39146	1.8604	1.16322	0.698577	1.10767	2.69367	1.40271	0.793555	1.34894	0.73574	1.39158	0.793547
1700096J18Rik	chr11:109346866-109353651	0	0	0	0	0	0	0	0	0	3.10638	0	0	0	0	0	0.509222	0	0	0	0	0	0	0	0	0	0	0.719486	0	0
1700096K18Rik	chr5:25530017-25531466	3.77191	2.43631	3.86923	1.88642	3.43662	1.91245	3.17649	3.10952	3.6277	6.5381	2.88529	3.35541	2.62224	3.00095	3.25545	3.54645	3.35783	2.60095	3.8089	4.86757	3.59614	4.15177	4.85778	1.97803	3.31756	5.0749	1.71648	1.73641	4.44581
1700096P03Rik	chr8:87636097-87642210	0	0	0	0	0	0	0	0	0	0	0	0	0	0	0	0	0	0	0	0	0	0	0	0	0	0	0	0	0
1700097N02Rik	chr17:30622440-30626905	1.13081	1.25039	1.03634	0.542092	1.35783	0.357966	0.538004	1.92288	0	1.35808	0	0.441271	0.537657	1.29667	1.63772	0.465699	1.56938	0.402566	0.645222	1.00836	0	2.88602	0.668092	0	1.71917	1.17262	0.95753	1.20822	0.344263
1700099I09Rik	chr13:102732485-103335099	0.403853	0	2.73925	0.71459	2.13032	0	0	0.5046	2.20018	0.895649	1.41301	1.27142	1.11761	1.34359	2.3868	1.33221	1.55257	0.528634	0.849147	1.44886	0.795942	1.26186	0.762887	0	1.46379	1.47736	1.37079	1.05701	1.95498
1700100I10Rik	chr14:114940224-114945948	0	0	0	0	0	0	0	0	0	0	0	0	0	0	0	0	0	0	0	0	0	0	0	0	0	0	0	0	0
1700100L14Rik	chr13:70550858-70576104	0	0	0	0	0	0	0	0	0	0	0	0	0	0	0	0	0	0	0	0	0	0	0	0	0	0	0	0	0
1700101G07Rik	chr2:169582067-169583227	0	0	0	0	0	0	0	0	0	0	0	0	0	0	0	0	0	0	0	0	0	0	0	0	0	0	0	0	0
1700101I11Rik	chr6:129532183-129542331	0	0	0	0	0	0	0	0	0	0	0	0	0	0	0	0	0	0	0	0	0	0	0	0	0	0	0	0	0
1700101O22Rik	chr12:7372038-7380330	0	0	0	0	0	0	0	0	0	0	0	0	0	0	0	0	0	0	0	0	0	0	0	0	0	0	0	0	0
1700102H20Rik	chr17:3557823-3559863	0	0	0	0	0.950649	0	0	0	0	0	0	0	0	0	0	0	0	0	0	0	0	1.28623	0	0	0	0	0	0	0
1700102J08Rik	chr7:129917716-129924725	1.00873	1.77408	2.21687	0.485639	1.64034	1.27914	2.51539	1.39127	1.06598	1.21529	1.16028	2.09724	1.56755	1.42729	0.796222	1.19425	0.702139	1.74482	1.85598	1.5699	1.06379	1.0452	2.77641	2.65848	1.60462	2.13169	1.26605	2.18492	1.49085
1700102P08Rik	chr9:108392833-108431841	0.417975	0.303391	0.43097	0.532521	0.996995	0.781143	0.393913	1.39972	0.308457	0.88888	0	0.650676	0	0.827405	0.708343	0.349135	0.573374	0	1.17501	0.497754	0.890427	0.353199	0.435294	0	0.756413	2.98753	0.701849	0.524596	0.510234
1700104L18Rik	chr12:54233614-54242320	0	0	0	0	0	0	0	0	0	0	0	0	0	0	0	0	0	0	0	0	0	0	0	0	0	0	0	0	0
1700105P06Rik	chr19:7356462-7383561	0.964388	0	0	0	0	0	0	0	0	0	0	0.73336	0	0	0	0.77229	0	0	0	0.56904	0	0	0	0	0	0	0	0	0
1700108F19Rik	chr14:76677567-76687108	0.547197	0	0.334308	0.262375	0.32849	0.346465	0.520885	0.744896	0.406596	0	0	0.85515	0	0.314161	0.528895	0	0.379771	0	0.312342	0.650819	1.17487	0.931719	0.323493	1.18096	0.665727	0	0.309061	0	0.333366
1700108J01Rik	chr14:122171282-122451146	1.24357	2.78127	1.52199	0.591393	0	0.78524	4.66523	1.64969	0	1.48481	0	0.929033	0	0	0	0.488465	2.57393	0.865947	0.699611	0	0	1.02963	0	0	0.747923	0	1.37722	1.72844	1.4833
1700108N06Rik	chr5:11355245-11415421	0	0	0	0	0	0	0	0	0	0	0	0	0	0	0	0	0	0	0	0	0	0	0	0	0	0	0	0	0
1700109G14Rik	chr14:61292982-61305334	0	0	0	0	0	0	0	0	0	0	0	0	0	0	0	0	0	0	0	0	0	0	0	0	0	0	0	0	0
1700109G15Rik	chr11:84716975-84720432	0	0	0	0	0	0	0	0	0	0	0	0	0	0	0	0	0	0	0	0	0	0	0	0	0	0	0	0	0
1700109H08Rik	chr5:3571715-3637230	1.04453	0	0	0.333312	0.418414	0.487922	0	0.527283	1.5419	0.83537	0	0.538819	0	0	0	0.284119	0	0.987312	0.792493	0.825905	0	0.66772	0	0	0	0	0.783253	0	0
1700109I08Rik	chr14:39655662-39685293	0	0	0	0	0	0	0	0	0	0	0	0	0	0	0	0	0	0	0	0	0	0	0	0	0	0	0	0	0
1700109K24Rik	chr15:77078989-77307088	0.626275	0.921089	0.255043	0.200494	0	0.264466	0	0.571115	0.312023	0	0	0.32902	0	0.48411	0.406624	0.173758	0	0.298891	0.716898	0.248925	0.450343	0.357284	0.247977	0	0	0	0.23668	0.897049	0
1700110C19Rik	chr17:10324601-10329312	0	1.01605	0	0	0	0.435233	0	0	0	0	0	0	0	0.390712	0	0	0.476767	0.487714	0	0	0	0	0.404635	0	0	0	0.386894	0.487709	0
1700110I01Rik	chr14:3262401-3305831	0	0	0	0	0	0	0	0	0	0	0	0	0	0	0	0	0	0	0	0	0	0	0	0	0	0	0	0	0
1700110I07Rik	chr7:41060616-41089843	0	0	0	0	0	0	0	0	0	0	0	0	0	0	0	0	0	0	0	0	0	0	0	0	0	0	0	0	0
1700110K17Rik	chr9:40293232-40531488	1.17264	3.64705	0.538	1.34992	0	0.892433	1.59538	2.86275	0.520252	0	0	0	1.33042	0.962567	1.35058	0.987247	1.11765	0.499754	0.983091	0.912294	1.50523	0.596508	0.683457	1.50991	0.427847	2.11937	0.455645	0.999428	0.855012
1700111N16Rik	chrX:69929259-70143588	0	0	0	0	0	0	0	0	0	0	0	0	0	0	0	0	0	0	0	0	0	0	0	0	0	0	0	0	0
1700112D23Rik	chr3:28738777-28772746	0	0	0	0	0	0	0	0	0	0	0	0	0	0	0	0	0	0	0	0	0	0	0	0	0	0	0	0	0
1700112E06Rik	chr14:22019501-23094571	0.339404	0.663519	1.73495	0.58728	1.44385	0.309445	0	2.13393	1.24873	1.86038	0	2.80733	1.13677	2.57191	0.499777	0.987705	1.46385	1.40323	0.280412	1.91729	0	1.41849	0.583247	1.11563	1.57064	1.07314	1.66296	0.402809	0.672062
1700112H15Rik	chr1:184527840-184557691	0	0	0	0	0	0	0	0	0	0	0	0	0	0	0	0	0	0	0	0	0	0	0	0	0	0	0	0	0
1700112J05Rik	chr5:77002270-77061541	0	0	0	0	0	0	0	0	0	0	1.77715	0	0	0.563661	0	0	0	0	0	0	0	0	0	0	0	0	0	0	0
1700112J16Rik	chr7:67204081-67222536	0.189618	1.41865	0.11575	0	0.113582	0	0.181903	0	0	0	0	1.65688	0	0.982658	0	1.41863	0	0.136715	1.04544	0.113527	1.92684	0	0.340506	0	0.116034	3.66215	0	0.136964	0
1700112N08Rik	chr5:122275322-122279719	0	0	0	0	0	0	0	0	0	0	0	0	0	0	0	0	0	0	0	0	0	0	0	0	0	0	0	0	0
1700113A16Rik	chr3:88141965-88177785	0.327164	0.809898	1.11869	0.548022	0.837732	0.418334	0	1.11238	3.6161	0.836637	0.991715	0.502234	1.02802	1.52053	0.539047	1.79992	1.36057	0.987453	0.391716	0.707557	1.18179	0	1.80101	1.60769	0.363209	0	0.733719	1.44812	1.19227
1700113B09Rik	chr10:71201744-71204488	0	0	0	0	0	0	0	0	0	0	0	0	0	0	0	0	0	0	0	0	0	0	0	0	0	0	0	0	0
1700113H08Rik	chr10:87018925-87230599	0	0	0	0	0	0	0	0	0	0	0	0	0.354204	0	0	0	0	0	0	0	0	0	0	0	0	0	0	0	0
1700116B05Rik	chr16:50783408-50784091	0	0	0	0	0	0	0	0	0	0	0	0	0	0	0	0	0	0	0	0	0	0	0	0	0	0	0	0	0
1700116H05Rik	chr17:88237100-88388658	0	0	0	0	0	0	0	0	0	0.204103	0	0	0	0	0	0	0	0	0.0974263	0	0	0.146424	0	0.372604	0	0	0	0	0
1700119H24Rik	chr16:34745198-35002436	0	2.01093	0.553189	1.29687	0.543966	0.571667	0	2.42902	3.30588	2.16595	0	0	2.53013	2.02182	2.56762	1.81775	1.25323	2.54637	1.02453	1.07031	0	0.758939	0.528004	0	1.09375	0	0	1.27312	1.08963
1700120C14Rik	chr15:99213319-99317018	0.833786	0	1.02136	0	1.00788	0	3.10005	0	0	0	0	0	1.49161	0	0	0	0	1.1453	0	0	0	0	0.949472	0	0.996009	6.54978	1.82504	0	0.98192
1700120E14Rik	chr18:74442379-74772698	1.20893	2.90001	2.01278	1.79859	1.58023	2.64759	2.52858	2.27202	2.81808	2.38292	2.52708	1.7555	3.19866	1.81158	3.03286	1.76342	2.14166	3.95777	3.53726	2.10434	1.6721	2.65507	1.57715	2.89357	2.28535	1.85619	1.62925	2.6961	2.435
1700120G07Rik	chr7:135191764-135196002	0	0	0	0	0	0	0	0	0	0	0	0	0	0.307557	0	0	0	0	0.305576	0	0	0	0.633074	0	0	0	0	0.381658	0
1700120K04Rik	chr7:127603902-127604445	2.00805	4.47301	6.75466	1.9153	3.02211	0.634561	2.83926	4.03104	2.92386	3.6038	0	0.761561	3.72512	3.34297	1.88991	3.6082	2.08236	1.40919	4.54135	0.59199	0	5.87451	3.506	2.11843	1.21232	0	0.559707	1.40759	2.41261
1700121L16Rik	chrX:104816775-104842455	0	0	0	0	0	0	0	0	0	0	0	0	0	0	0	0	0	0	0	0	0	0	0	0	0	0	0	0	0
1700121N20Rik	chr12:106442651-106447666	0	0	0	0	0	0	0	0	0	0	0	0	0	0	0	0	0	0	0	0	0	0	0	0	0	0	0	0	0
1700122C19Rik	chr19:37465253-37471827	0	0	0	0	0	0	0	0	0	0	0	0	0	0	0	0	0	0	0	0	0	0	0	0	0	0	0	0	0
1700122E12Rik	chr8:84847142-84856462	0	0.193421	0	0	0.158019	0.167144	0	0	0.198473	0	0	0	0	0.154711	0.51841	0	0	0	0.151411	0.15765	0.286087	0	0	0	0.161159	0	0.150159	0	0
1700122H20Rik	chr17:6895939-6901718	0	0	0	0	0	0	0	0	0	0	0	0	0	0	0	0	0	0	0	0	0	0	0	0	0	0	0	0	0
1700122O11Rik	chr17:48036744-48038293	0	0	0	0	0	0	0	0.429584	0	0	0	0	0	0	0	0	0	0	0	0	0	0	0	0	0	0	0	0	0.384727
1700123J17Rik	chr7:126224246-126248238	0	0	0	0	0	0	0	0	0	0	0	0	0	0	0	0	0	0	0	0	0	0	0	0	0	0	0	0	0
1700123K08Rik	chr5:138559772-138565561	0	0	0	0	0.065691	0	0.10544	0	0	0	0	0	0	0	0	0.0467085	0	0	0	0	0	0	0.0658613	0	0	0	0	0	0
1700123L14Rik	chr6:96022633-96657208	0.252282	0.370047	0.462073	0.485563	0.755879	0.479771	0.725066	0.520927	0.189991	0.607616	0.966082	0.402096	0.4886	0	0.744499	0.425112	0.351065	0.363026	0.869393	0.905194	0.273832	0.869544	0.301364	1.6579	0.154219	0	0.718566	0.72721	0.310226
1700123M08Rik	chr4:11966573-11994295	0.214218	0	0.785035	0.20572	0.257009	0.542795	0	0	0.320067	1.03031	0	0.337422	0	0.24821	0	0.178188	0	0.91932	0	0.510709	0	0	0.254328	0	0.522269	0	0	0.613454	0
1700123O12Rik	chr4:10508030-10797802	0	0	0	0	0	0	0	0	0	0	0	0	0	0	0	0	0	0	0	0	0	0	0	0	0	0	0	0	0
1700123O20Rik	chr14:54642160-54690742	18.9733	20.9199	18.8407	18.9727	24.9207	16.8405	18.7211	16.4375	17.9367	16.5977	23.1837	21.1038	15.2187	17.1281	19.4386	16.924	16.3302	14.2274	15.3505	19.5806	14.1478	14.6601	24.2016	20.6822	20.2825	20.5106	22.3733	22.1836	17.9965
1700123O21Rik	chr16:5884792-7412480	0	0.554397	0	0	0	0	0	0	0	0	0	0	0	0	0	0	0	0	0	0	0	0	0	0	0.909146	0	0	0.530474	0
1700124L16Rik	chr6:83761758-83762508	0	0	0	0	1.22929	0	0	0	0	0	0	0	0	0	0	0	0	0	0	0	0	0	0	0	0	7.8387	0	0	0
1700124M09Rik	chr10:19086625-19087228	0	0	0	0	0	0	0	0	0	0	0	0	0	0	0	0	0	0	0	0	0	0	0	0	0	0	0	0	0
1700125G02Rik	chr4:124881784-124917800	0	0	0	0	0	0	0	0	0	0	0	0	0	0	0	0	0	0	0	0	0	0	0	0	0	0	0	0	0
1700125G22Rik	chr3:27154025-27157019	0	0	0	0	0	0	0	0	0	0	0	0	0	0	0	0	0	0	0	0	0	0	0	0	0	0	0	0	0
1700125H03Rik	chr8:68356780-68735675	0	0	0	0	0	0	0	0	0	1.41788	0	0.889889	0	0	0	0.468023	0	0	0	0	0	0	0.686531	1.69924	0	0	0	0	0
1700125H20Rik	chr11:85140087-85182799	0	0	0	0.114134	0	0	0	0	0.0598567	0	0	0.0635815	0.0756295	0	0	0.0336241	0.0549411	0	0.23841	0.0946469	0.0861687	0.0684395	0	0	0.048331	0	0.0451565	0.0571904	0
1700126G02Rik	chr6:143209736-143221375	0.175014	0.256385	0.106831	0.337157	0.209649	0.110977	0.167947	0.362443	0.396803	0.2109	0	0	0	0	0.172962	0.370731	0	0.378742	0	0.104812	0	0.302572	0.209628	0	0	0	0.0999221	0.126485	0.64719
1700126H18Rik	chr5:66016548-66191335	0	0	0	0	0	0	0	0	0	0	0	0	0	0	0	0	0	0	0	0	0	0	0	0	0	0	0	0	0
1700128A07Rik	chr14:106417186-106486520	0	0.815726	0	0	0	0	0	0	0	0	0	0	0	0	0	0	0	0	0	0	0	0	0	0	0	0	0	0	0
1700128E19Rik	chr8:11713259-11720542	0	0	0	0	0	0	0	0	0	0	0	0	0	0	0	0	0	0	0	0	0	0	0	0	0	0	0	0	0
1700128F08Rik	chr9:8221888-8241987	0	0	0	0	0.245154	0	0	0	0	0	0	0.32232	0	0	0	0	0	0	0.233979	0.487392	0	0	0	0	0	0	0	0	0
1700129C05Rik	chr14:59133039-59142934	0	0	0	0	0	0	0	0	0	0	0	0	0	0	0	0	0	0	0	0	0	0	0	0	0	0	0	0	0
1810006J02Rik	chr1:98131466-98144655	0	0.186961	0	0	0.152755	0	0.244196	0	0	0.306971	0	0	0	0	0.501431	0.107365	0	0	0	0	0	0	0	0	0	0	0	0	0
1810007C17Rik	chr12:49476992-49480862	0	0	0	0	0	0	0	0	0	0	0	0	0	0	0	0	0	0	0	0	0	0	0	0	0	0	0	0	0
1810007D17Rik	chr19:58606328-58629753	0	0	0	0	0	0	0	0	0	0	0	0	0	0	0	0	0	0	0	0	0	0	0	0	0	0	0	0	0
1810008I18Rik	chr7:65804051-65806223	2.54611	1.61307	0.444626	1.39226	0	0	0.689798	1.47543	0	0	2.75347	1.12349	0	1.23609	3.47862	0.296157	1.00821	2.06071	0.82735	1.72459	2.32728	1.22966	0.854796	0	1.7648	0	0	0.515098	0.440729
1810009A15Rik	chr19:8883877-8890759	12.4801	22.5135	17.188	19.4207	25.3522	17.2543	16.9342	18.4725	15.0167	24.3408	14.7345	20.4149	21.9312	16.2883	10.4072	21.5119	21.1044	14.3499	26.8102	18.2416	14.9666	15.7841	12.7651	18.3324	21.9727	9.78804	14.0577	19.2693	19.3671
1810009J06Rik	chr6:40964771-40968427	0	0	0	0	0	0	0	0	0	0	0	0	0	0	0	0	0	0	0	0	0	0	0	0	0	0	0	0	0
1810010D01Rik	chr7:145181632-145284011	4.00218	6.26262	9.77937	3.84016	7.50585	8.55395	6.67378	5.7989	6.70535	4.2081	14.2807	11.3716	10.5052	11.5298	10.1826	8.69362	5.90482	11.7799	7.43181	7.44419	5.91796	10.6681	7.10961	14.069	7.30934	8.32802	6.79058	16.0743	3.66266
1810010H24Rik	chr11:107025502-107030446	0.817101	3.12775	2.8485	1.90638	2.16639	2.63613	0.303158	1.13099	1.54391	2.25297	0.787724	1.84763	1.98121	1.20074	0.716727	1.76481	1.30171	1.64812	1.18217	1.47751	2.43519	1.95897	1.96462	1.7949	2.87293	0.863346	1.80787	2.62909	2.27215
1810011H11Rik	chr14:32785900-32817969	0.592527	0	0	0	0.887897	0.938852	0.300963	0.610718	0	0.378642	0.601448	0	0	0.367713	0	0.622024	0.412112	0.212842	0.510006	0.531057	0	0.764468	0.353357	0.647528	0.361945	1.32194	0.17887	0.658402	0
1810011O10Rik	chr8:24437615-24438946	48.6377	52.4176	50.2772	41.3354	59.3141	50.914	48.8961	42.6019	54.8048	39.1539	36.7966	65.0006	62.3997	55.4175	52.6539	59.3733	53.5548	56.9368	48.162	47.5768	56.7666	61.3051	51.0176	49.2536	53.1022	43.9018	45.096	52.4782	50.2933
1810012K16Rik	chr8:22398720-22399591	0	0	0	0	0	0.636188	0	0	0	0	0	0	0	0	0.947247	0	0	0	0	0	0	0.841291	0	0	0	0	0	0	0
1810013A23Rik	chr17:28232753-28301469	0	2.22155	0	0.703811	0	0	2.76973	0	1.05822	0	0	2.18467	2.68152	3.1831	0	0	0	0	0.830787	0	0	0	0	0	0.889022	0	0.816322	0	1.75757
1810013D15Rik	chr3:157925207-157938355	0	0	0	0	0	0	0	0	0	0	0	0	0	0	0.365742	0	0	0	0	0	0	0	0	0	0	0	0	0	0
1810013L24Rik	chr16:8830099-8858924	23.6791	19.1828	16.7942	20.8583	18.5631	19.1616	21.8497	18.5673	19.6589	19.7166	18.0119	19.909	18.8013	21.7445	17.7178	19.1985	17.0178	20.2609	21.8303	21.3465	19.3738	19.3653	18.1998	21.3502	20.836	20.5459	19.5676	16.1859	18.8475
1810014B01Rik	chr10:86685526-86689954	1.06625	0.782164	1.30199	1.79536	2.71569	1.18276	2.5529	1.10022	1.20367	1.60483	0	1.91	0.515822	0.781822	1.57193	1.00958	1.48356	1.53356	0.918326	1.27489	1.15671	2.29555	1.75044	2.91745	0.48873	1.12281	1.66964	1.72791	1.31055
1810018F18Rik	chr19:58698916-58701323	0	0	0	0	0	1.14924	0	0	0	0	0	0	0	0	0	0	0	0	0	0	0	0	0	0	0	0	0	0	0
1810019D21Rik	chr8:106130633-106138723	5.65345	3.43964	3.53592	3.71443	3.30554	7.07865	5.50043	4.20866	7.64653	4.44373	10.2085	6.03477	5.66921	4.9473	6.5015	4.60308	3.45311	4.88781	5.01386	6.01295	4.48801	4.74785	5.17207	4.3512	3.87562	5.22483	2.86137	6.80535	3.58395
1810019N24Rik	chr7:12948600-12961892	0.27232	0.399566	0.332532	0.262002	0.489608	0.345222	0	0.18729	0.204891	0	0	0	0.526786	0.159671	1.33777	0.229101	0	0.195798	0.312682	0.651144	0.295359	0.468916	0.487606	0	0.332825	0	0	0.392189	0.167327
1810020O05Rik	chr6:87675592-87690847	0	0	0	0	0	0	0	0	0	0	0	0	0	0	0	0	0	0	0	0	0	0	0	0	0	0	0	0	0.267472
1810021B22Rik	chr15:89059725-89075854	2.34378	0.577967	0.477569	1.12071	1.40903	0	0.739958	0.527121	2.87223	1.87307	0	3.00589	1.46764	0	1.48967	1.90114	0.54114	2.76148	0.443774	2.31283	2.49444	1.31774	1.83264	1.66658	0.946816	3.20527	2.62982	1.65631	1.41762
1810021M19Rik	chr2:165784151-165898981	0.206128	0.100599	0.167753	0.0662129	0.0822877	0.08715	0	0.0949983	0.104034	0.662625	0	0	0.133972	0.244271	0	0.116767	0.0957138	0	0.39559	0.164713	0	0.356916	0.0824096	0	0.252497	0.291368	0.0785438	0.0994539	0.0848045
1810022K09Rik	chr3:14578601-14611256	6.30247	4.90357	5.20729	4.98776	5.11319	4.22815	4.25103	5.84652	4.72068	4.01395	0.707767	4.39847	4.27833	5.85367	6.15579	7.01596	3.34993	5.84497	5.09758	4.64524	4.80741	7.31174	4.85133	6.45791	6.10688	3.88402	6.73482	6.38362	4.54195
1810024B03Rik	chr2:127186164-127208280	0	0	0	0	0	0	0	0.240949	0.172912	0	0	0	0	0	0	0	0	0	0	0	0	0	0	0	0.140247	0	0	0	0
1810026B05Rik	chr7:73426651-73558395	14.7238	19.4943	13.9806	15.2864	14.1588	16.5262	16.8838	14.035	22.0007	13.3216	15.3662	13.1659	12.2665	12.9106	13.4169	14.3779	12.3367	15.3258	14.3147	11.2101	15.1827	15.3122	13.372	19.3141	12.4439	14.4141	13.5139	14.5161	13.9959
1810026J23Rik	chr9:21546893-21595970	11.3385	14.1809	14.5151	12.1763	12.3371	14.4642	14.6878	12.5451	13.6411	12.341	13.1897	14.4735	15.2295	14.3289	13.3552	11.4572	12.9967	11.7022	10.0735	10.5632	15.6846	12.5691	10.6489	11.4254	11.9857	10.9947	14.52	12.6644	11.3569
1810030O07Rik	chrX:12654878-12762106	10.5062	8.33272	7.06551	8.96424	8.59923	9.04742	7.83256	8.84054	8.82444	9.80433	9.763	9.39352	9.80795	8.57327	6.51628	7.84789	6.37927	9.63513	8.70883	7.77844	6.53995	11.1701	8.64207	8.67914	8.22196	10.2078	9.96232	9.36125	7.0302
1810032O08Rik	chr11:116671659-116675798	4.6317	2.64223	4.72984	5.52801	6.3219	4.92093	4.67659	2.97283	5.30191	4.59793	3.16413	5.1495	7.32188	4.18563	6.88194	4.73483	3.68971	5.12348	4.6688	5.20073	3.56661	6.04196	5.455	4.69848	4.30653	5.66692	4.13442	5.48991	4.03438
1810034E14Rik	chr13:64192544-64274988	2.51465	4.15497	2.57864	3.76794	4.68255	3.13552	4.08865	3.06079	2.78285	4.11787	2.66867	1.72003	3.35065	2.85444	1.85967	2.75184	2.13072	2.99178	3.8938	3.47697	2.508	5.03746	3.02045	1.99366	3.37299	5.01119	3.9499	5.89	4.16752
1810035K13Rik	chr19:58695505-58696178	0	0	0	0	0	0	0	0	0	0	0	0	0	0	0	0	0	0	0	0	0	0	0	0	0	0	0	0	0
1810037I17Rik	chr3:122924396-122926194	39.9275	31.489	39.4877	41.972	70.1643	27.6962	36.7071	43.795	35.7887	34.2783	38.0154	42.1703	40.4376	36.7686	30.913	53.5903	36.3103	33.266	32.8791	39.9104	32.7453	41.3975	41.6924	45.3003	41.3971	47.5374	46.5416	42.8032	42.9536
1810041H14Rik	chr14:121876858-122021035	0.974342	0	0	0	1.61491	0	0	0	1.36287	0	0	1.39501	0	0	1.74097	0	0	0	0	0	0	0	0	0	0	0	1.05855	0	1.52041
1810041L15Rik	chr15:84379202-84482839	2.58464	3.38243	3.79821	2.46037	2.93169	4.52262	3.33708	3.06452	3.46173	3.65678	1.88926	3.43371	3.39624	3.12052	2.77431	2.58539	3.42463	4.44844	3.76559	2.50734	3.56947	2.53976	2.78089	2.85806	2.8632	2.79097	3.35064	2.91088	1.57809
1810043G02Rik	chr10:77978529-77985438	4.6884	5.76181	4.0596	6.82863	5.78713	3.53425	6.06946	5.23264	6.87026	5.4933	2.91131	5.65441	3.19007	4.01787	4.73621	3.84352	4.05551	5.28753	3.05659	5.91031	4.401	4.14886	4.56185	6.10617	4.80239	4.80692	5.77442	4.93068	4.9859
1810043H04Rik	chr11:120090521-120100424	12.0602	16.2427	11.9461	18.0455	15.2254	13.7847	11.8729	12.9963	9.13995	8.23506	21.5169	12.0851	11.6249	13.8757	11.7932	14.9849	12.6893	11.2316	9.71178	16.8851	13.2672	17.182	15.9648	14.4387	16.603	30.0721	9.56516	19.2224	24.7308
1810044D09Rik	chr6:91440986-91441755	2.94058	0.875854	2.15902	0	2.12652	0.742892	0	3.91049	0.849875	1.40521	2.20201	0	1.08059	1.28921	0	1.85655	0	0.82082	1.98796	2.76523	2.46781	1.95292	3.40288	2.46108	0.70812	0	0	3.27759	0.702914
1810046K07Rik	chr9:51270257-51370839	0.365782	0.537437	1.11695	0.968091	0.219298	0.231753	0	0.25066	0	0.439884	0	0.289252	1.40756	0.638854	2.14451	0.305554	1.01699	0.524459	0.760812	0.436582	0	0.313629	0	1.59348	0.446225	1.53298	0.415381	0.262279	0.224092
1810049I09Rik	chr7:65212813-65213451	0	0	0	0	0	0	0	0	0	0	0	0	0	0	0	0	0	0	0	0	0	0	0	0	0	0	0	0	0
1810053B23Rik	chr16:93343715-93359543	0	0	0	0	0	0.218738	0	0	0	0	0	0	0	0	0	0	0	0	0	0	0	0	0	0	0	0	0	0	0
1810055G02Rik	chr19:3708297-3744426	9.32683	6.83303	8.43324	11.1388	10.4465	9.17587	7.58719	8.78922	6.91031	5.99796	12.3998	11.4253	7.45788	9.7329	11.586	7.3692	10.4144	8.08362	9.11458	8.82642	8.84555	7.8031	7.21021	8.35064	10.5112	7.16725	8.62732	9.29843	4.73032
1810058I24Rik	chr6:35252698-35262059	11.2583	12.992	8.89902	12.5057	9.5352	10.6253	8.439	11.028	10.6402	12.2085	7.57332	7.64304	8.8743	8.94335	8.58878	12.7496	10.1208	11.0834	10.6313	11.0586	13.3234	14.7223	10.7848	14.3687	13.2511	13.8223	12.2753	12.0053	10.7942
1810062G17Rik	chr3:36475936-36482299	1.03225	0	0.630605	0.495136	0.619558	0.980497	0.983276	0.351711	1.53619	2.48049	0.981835	1.21238	0.492193	0.891065	0	0.853231	0.716604	1.47234	1.47399	0.614224	1.10944	0.439963	0.305453	0	0	0	0.875322	0	0.944218
1810062O18Rik	chr14:20499363-20641238	0	0.483095	0.399893	0.313372	0	0.414158	0	0	0.483966	0	1.24065	0.507737	0.619117	0	0.62852	0	0	0.929146	1.11816	0.776882	0	0.5547	0.385483	1.40479	0	0	0.457524	0.46468	0
1810063I02Rik	chr11:59921498-59921889	1.60213	2.46162	1.97008	0	0	0	2.88728	0	4.27917	0	0	2.14616	0	1.54262	0	3.35327	0	2.10208	0	0	0	2.47109	0	0	3.73832	0	0	2.08961	1.80904
1810064F22Rik	chr9:22206785-22213860	0.454848	0.26656	0.22212	0.175234	0.217954	0.346093	0	0.753369	0.137457	0.438464	0.69792	0.291359	1.23837	0.107428	0.359461	0.231122	0.126665	0.524848	0.209304	0.326835	0.396007	0.628907	1.08935	0	0.111349	0	0.311564	0.26291	0.336326
1810065E05Rik	chr11:58421110-58426023	298.734	342.975	207.104	237.51	245.744	413.976	368.868	179.288	284.436	224.69	464.761	439.917	297.365	349.33	468.396	204.547	199.837	394.413	317.297	368.242	376.484	327.995	309.006	353.976	242.767	217.155	243.859	493.789	192.579
1810073O08Rik	chr17:83905721-83921606	0.0929673	0	0.454144	0	0.111379	0.0876737	0.356872	0.256666	0	0	0	0	0	0.437963	0	0.0587274	0	0	0.213929	0.111336	0	0	0	0.817669	0	0	0.106126	0.134336	0.114566
2010001A14Rik	chr11:57795498-57810615	4.80334	4.25427	4.69635	5.52145	7.69376	8.10713	10.3432	6.5159	4.26502	6.14933	6.07319	4.97376	5.45762	4.38143	5.54072	7.34572	7.55041	10.007	3.64856	7.60393	8.222	7.06149	6.03845	8.25469	5.83478	11.9086	4.3291	4.54936	5.44675
2010003K11Rik	chr19:4496787-4498583	18.3222	13.892	17.6679	20.9399	22.4391	16.8627	15.1071	21.3962	14.4362	16.7032	18.4033	13.4049	21.8671	19.2813	10.1633	23.012	23.8589	10.2227	18.3367	14.0353	13.7476	18.842	21.5559	19.3031	25.1742	19.3775	15.5407	12.4466	26.2156
2010005H15Rik	chr16:36221561-36257450	0	0	0	0	0	0	0.983504	0	0	1.24866	0	0	0	0	0.980251	0	0	0.708115	0	0	0	0	0	0	0	0	1.16267	0	0
2010009K17Rik	chr2:158028488-158091797	0.469477	0	0.574151	0.448306	0	1.18738	0	1.25957	0.68553	0	0	0	0	1.04705	0	0	0.649467	0.660306	0	0	0.993507	0	0.547684	0	0.567488	0	1.04876	0	0.565226
2010010A06Rik	chr18:75288659-75297329	6.25636	3.47814	8.57729	5.50003	5.8696	8.41841	3.69916	5.71205	4.47157	7.53133	1.50315	6.06337	5.03181	4.81621	3.6576	8.4943	8.01647	5.42243	9.08355	5.48246	4.15664	7.92856	12.3021	6.19052	8.72548	9.49989	7.61201	7.5798	10.8404
2010016I18Rik	chr3:106481985-106575341	14.5552	12.6874	17.6667	13.5363	12.3721	15.6664	19.937	19.1493	15.4383	19.7194	8.30438	13.2289	12.7902	10.919	17.1708	14.7216	18.587	22.0062	17.5747	13.0763	12.6752	15.2572	15.8258	12.2385	12.5052	13.5338	15.2095	17.4329	21.3326
2010106C02Rik	chr17:86167553-86657919	0.388302	1.14896	2.37359	1.85682	1.40059	1.47381	1.47124	1.57221	2.28456	5.58595	0	2.3911	1.45928	0.876511	3.70299	0.315069	2.15174	2.19635	2.64701	0	0	1.96519	3.18851	1.65703	2.35311	3.1869	0	3.84235	2.34896
2010106E10Rik	chrX:112495273-112558343	0.177023	0.260128	0	0.170135	0.637147	0.224362	0	0.485683	1.5932	0.85238	0.676508	0	0.340902	1.00546	0	0	0.246181	0.507936	0.405961	0	0	0	0.421573	2.31598	0.432276	0	0.804843	0.50854	1.08551
2010107E04Rik	chr12:111961374-111966977	19.1228	10.7381	15.2363	16.2352	38.5373	15.3536	21.8686	18.9962	15.3645	8.50445	10.2176	18.3178	27.3809	12.3128	24.9256	14.2989	19.0225	13.892	22.3916	24.4286	18.5655	26.7541	26.3323	33.3542	14.3974	17.9201	11.7247	14.881	17.981
2010107G12Rik	chr6:34945293-34988495	2.54587	2.5894	1.96455	2.83524	1.86004	1.95047	0.802207	2.11338	1.49639	2.1418	1.86863	2.04046	1.90603	3.25723	1.84025	1.23343	2.25392	1.83699	2.02938	1.92813	1.42342	1.73823	1.7584	1.7464	2.4848	1.41548	1.78938	3.27317	2.00755
2010107G23Rik	chr10:62107655-62111074	9.89867	9.18589	8.854	10.184	10.3552	8.88293	13.7189	12.2312	10.2032	14.415	10.1249	11.6423	13.1418	9.08657	6.8091	9.05395	8.69648	11.6796	9.13157	11.1029	5.84554	11.3022	11.0837	11.8068	8.68759	14.5835	12.2616	10.616	13.0139
2010109A12Rik	chr5:93206517-93213474	0	0	0	0	0	0.626546	0	0	0.722102	1.18616	0	0.752518	0	0.550609	0.933655	0.396176	0	0.695952	0.560618	0.584622	0	0	0	0	0.5986	0	0.55281	0.695189	0
2010109I03Rik	chr15:74878335-74881704	51.7524	66.9499	77.5055	54.8121	96.7351	94.9262	51.2292	61.3697	50.3285	78.4981	79.4966	55.989	59.707	49.6296	49.9902	104.795	102.949	47.7426	70.7559	92.0142	66.1526	69.639	71.9892	49.4639	118.602	84.2411	118.53	116.793	96.578
2010110K18Rik	chr18:34753442-34758694	0	0	0.318673	0	0.313097	0	0	0	0.388052	0	0	0	0	0	0	0	0	0	0	0.310359	0	0.889121	0	0	0	0	0.294842	0.372167	0.318046
2010111I01Rik	chr13:62964892-63497294	27.9999	28.8857	33.1838	22.9581	36.1464	32.6449	28.5986	27.8171	28.9387	31.1648	26.7282	26.4784	23.7297	21.1922	27.3304	24.3727	26.2944	33.1286	29.9776	30.9977	27.6313	31.7452	33.2449	33.6001	29.577	27.7255	28.5048	29.3679	34.5326
2010203P06Rik	chr13:56595480-56601674	0	0	0	0	0	0	0	0	0.115258	0	0	0	0	0	0	0	0	0	0.087674	0	0.474086	0	0	0	0	0	0	0	0
2010204K13Rik	chrX:7411816-7422988	0.493137	0.732109	1.20637	0	1.18736	0	0	0	0.718608	1.18022	0	0	0	1.09606	2.78762	0.394307	0.681955	0.692546	1.11568	0	0	0	0	2.08282	0	0	0.550088	1.52002	0
2010300C02Rik	chr1:37611675-37720090	17.3058	18.7891	21.6288	16.1651	16.7005	13.5777	14.8197	18.928	15.9318	18.0358	15.7323	17.872	20.9778	17.3129	15.0705	17.6579	19.3437	18.8456	19.2788	15.5576	20.8123	16.636	16.2784	17.4166	18.3038	17.2572	15.7401	15.8838	15.8138
2010308F09Rik	chrX:13234640-13247733	0	0	0	0	0	0	0	0	0	0	0	0	0	0	0	0	0	0	0	0	0	0	0	0	0	0	0.471471	0	0
2010310C07Rik	chr6:42349620-42380558	0	0	0	0	0	0	0	0	0	0	0	0	0	0.324167	0	0	0	0	0	0	0	0	0.334046	0	0	0	0	0.805496	0
2010315B03Rik	chr9:124291801-124312722	4.83164	4.9881	4.25456	3.81434	5.02827	6.12789	5.01838	4.05291	6.70958	6.68942	3.04014	6.35229	4.19346	5.00444	4.54469	4.50094	5.51488	4.23045	5.10529	5.99267	7.41987	5.85276	4.08188	4.88145	3.58862	5.03276	5.79126	4.92603	6.83796
2010320M18Rik	chr8:70776861-70777606	4.29666	20.0101	13.7346	12.3445	19.0608	11.2954	17.5755	15.2322	18.0806	21.4171	15.0364	12.8166	8.75212	14.2982	10.1544	14.6005	12.3748	13.1364	15.4331	18.4363	16.2528	14.5646	15.9594	22.6966	9.23099	23.1926	13.7688	13.6068	18.4598
2010320O07Rik	chr18:38212111-38229163	0.0996939	0.438311	0.852014	0.096	0.358323	0.505678	0.573704	0	0.752598	1.2011	0	0.318925	0	0.117571	0.59028	0.421605	0.138792	0.143711	0.687878	0.477415	0.216851	0.344363	0.357928	0.437942	0.609964	0	0.227514	0.719841	0.245586
2200002D01Rik	chr7:29236475-29248467	191.395	198.307	192.209	189.712	365.869	227.853	199.792	177.74	161.968	191.762	219.91	217.595	240.797	168.796	203.926	201.78	200.215	174.105	212.221	273.448	197.799	245.9	249.599	297.302	263.387	274.635	253.36	271.97	212.676
2200002J24Rik	chr7:30698885-30710298	0.856598	1.26898	1.04743	0.818456	0.515204	1.0834	0	0	0.627727	1.02618	0	1.31187	0.649394	0.480512	0	0	0.592917	0	0.485776	0.506431	0	0.720222	0	0	0	0	0	0	0.516912
2210008F06Rik	chr11:77470484-77491412	0	0.333138	0.829641	0.217333	0.543274	0	0	0	0.33786	0	0	0	0	0	0	0.563917	0.628955	0	0.517897	0.269725	0	0.38694	0.268537	0.981771	0	0	0	0.323864	1.10655
2210010C04Rik	chr6:41030267-41035509	0	0	0	0	0	42.3778	0	0	0	0	0	0	0	0	0	0.0831507	0	0	0	0	0	0	0	0	0	0	0	0	0
2210011C24Rik	chr8:84010227-84011720	2.85377	2.29319	3.48677	2.23987	4.04858	2.62852	4.94219	2.47479	1.15812	2.49361	6.90888	2.84339	2.47364	1.79122	1.50706	4.28797	1.08059	2.96004	1.77808	4.32217	1.11522	2.21125	4.91273	1.12141	3.15779	3.236	3.2263	2.5916	2.53107
2210011K15Rik	chr1:121359530-121360220	0	0	0	0	0	0	0	0.798181	0	0	0	0	0	0	0	0	0	0	0	0	0	0	0	0	0	0	0	0	0
2210013O21Rik	chrX:153723553-153741296	2.78273	2.05104	3.06025	4.00243	3.67534	4.58083	4.23743	2.65075	4.13369	2.67382	3.17304	3.91151	3.17703	3.19303	2.15054	2.98152	3.86229	3.17102	2.54093	4.96367	1.19453	2.84184	6.24937	2.40115	2.70799	5.77387	2.82832	1.18969	2.37275
2210016F16Rik	chr13:58380045-58385225	19.3357	18.3387	18.3289	17.7841	21.316	18.3932	16.1753	19.3347	15.519	22.0702	19.4028	16.46	19.5541	17.3464	14.9365	19.5274	15.4037	17.0285	17.2857	22.8209	15.963	19.1425	20.1095	20.0018	19.2861	19.8681	19.7536	15.7906	20.2409
2210016L21Rik	chr5:114942162-114948540	25.7824	19.2663	22.4373	28.4222	25.0433	23.5052	26.6022	25.6584	21.3801	21.6247	29.4565	20.8702	26.1924	22.7502	25.8906	22.5386	24.268	25.598	23.2065	31.0723	24.1098	28.3145	24.9484	15.564	25.5037	24.8451	24.2936	24.56	24.9137
2210019I11Rik	chr5:147228597-147275149	0.455089	0.445385	0.370502	1.02126	0.727437	0	0	0.208415	0.455892	0.365196	0.58017	0	0.58583	0.177463	0	0.509328	0	0.217912	0.696266	0.362508	0	0.782634	0.180885	0	0.37061	0.637755	0.690288	0.218217	0.744956
2210039B01Rik	chr12:73548482-73551986	3.09052	1.2992	1.34834	2.75549	1.32434	0.838981	2.10616	1.20683	1.31853	2.65403	2.52424	1.04223	1.26854	1.0221	2.57649	2.38484	1.84015	1.89389	1.76799	3.94616	3.80668	2.64247	1.83376	0	0.538081	3.68594	2.25114	1.26371	1.34928
2210404E10Rik	chr19:10684792-10685558	0	0	0	0	0	0	0	0	0	0	0	0	0	0	0	0	0	0	0	0	0	0	0	0	0	0	0	0	0
2210404O09Rik	chr17:21879569-21909926	1.13441	1.10814	0.807895	1.00147	1.24577	0.839168	0.906887	1.17401	1.28517	2.73369	1.45028	1.51315	1.10259	0.781029	0.933461	1.04023	0.921341	0.954242	1.52231	3.05636	1.43995	1.30671	1.01857	0.415493	0.925588	0.799602	0.971113	1.36569	1.51418
2210406O10Rik	chr5:36447610-36464854	0.348178	0.333138	0.851167	0	0	0	0.660745	0	0	0	1.31886	0	0	0.395323	1.33438	0.375931	0.314467	0	0	0.809174	1.55341	0	0	0	0.827524	0	0.391616	0	0.422282
2210407C18Rik	chr11:58608203-58613492	15.0477	16.6313	15.7596	20.1018	12.5814	6.12513	12.2804	12.0755	10.3871	7.74701	6.13082	26.893	17.9154	22.5405	12.4738	13.7496	4.10315	25.6607	22.0912	14.3843	19.6229	24.2589	11.1236	20.8875	9.15507	15.6264	20.3427	38.7033	8.18765
2210408F21Rik	chr6:31220350-31337395	0	0.672894	0.996904	1.68057	0.545858	0	0.433853	0	1.3576	0	1.65869	2.01785	0.821636	0	0.442058	0.708568	0.608722	0	1.04067	0	0.980488	0.388706	1.01013	0	0.554239	1.38925	0.515431	0	0.277906
2210408I21Rik	chr13:77135535-77613785	1.57686	0.893127	1.16756	1.36121	1.10776	1.03479	1.12102	1.03152	0.580284	1.18998	0.163331	1.18612	1.42378	1.89733	0.999276	0.688456	0.873745	0.870325	1.49846	0.857333	1.08885	0.965763	1.37837	0.750826	0.740816	1.26448	1.26613	0.921168	1.08916
2210409D07Rik	chr18:57533779-57731067	0	0	0	0	0	0	0	0	0	0	0	0	0	0	0	0	0	0	0	0	0	0	0	0	0	0	0	0	0.765063
2210409E12Rik	chr11:88972637-88973014	0	0	0	0	0	0	0	0	0	0	0	0	0	0	0	0	0	0	0	0	0	0	0	0	0	0	0	0	0
2210414B05Rik	chr4:3656505-3678048	0	0	0	0	0	0	0	0	0	0	0	0	0	0	0	0	0	0	0	0	0	0	0	0	0	0	0	0	0
2210416O15Rik	chr11:88098057-88211507	1.44731	1.06209	2.04688	1.81565	1.56145	1.9117	2.21484	2.7853	1.81543	3.13623	0.553721	1.59279	1.86528	1.18648	1.42054	3.40505	2.81002	2.16788	1.82745	1.09032	1.30747	1.24521	0.86342	3.1644	1.76632	2.11185	1.41556	1.04159	1.67163
2210417A02Rik	chr5:148741839-148743139	0	0	1.20638	0.470466	0.593681	0	0	0.660406	1.43723	1.18023	0	0.748961	1.83148	0.548031	0.92921	0.394314	0.681963	1.38511	0.557847	0.581725	0	0.824976	1.14872	0	0	0	0.550099	0	0.592819
2210418O10Rik	chr2:176226564-176261872	2.6602	1.71873	2.3915	1.99546	2.49643	2.54031	1.76804	2.39563	3.00802	3.09785	1.91747	1.29353	1.74943	2.24953	1.2856	1.28416	2.04103	2.57929	2.62194	2.86593	2.35619	2.95148	2.22235	2.79643	2.25088	2.58571	2.25131	2.10789	1.97602
2210420H20Rik	chr18:82754504-82759039	0	0	0	0	0	0	0	0	0	0	0	0	0	0	0	0	0	0	0	0	0	0	0	0	0	0	0	0	0
2300002M23Rik	chr17:35567484-35568945	0	0	0	0	0	0	0	0	0	0	0	0	0	0	0	0	0	0	0	0	0	0	0	0	0	0	0	0	0
2300003K06Rik	chr11:99837147-99838066	0	0	0	0	0	0	0	0	0	0	0	0	0	0	0	0	0	0	0	0	0	0	0	0	0	0	0	0	0
2300009A05Rik	chr9:63394446-63399244	17.1548	18.9043	16.1366	15.9663	21.1678	19.4698	21.6182	20.6987	10.3043	12.6442	21.564	15.4708	13.1475	19.2142	10.8412	19.4884	14.0033	16.1173	17.4539	21.3164	17.7251	13.3018	21.081	22.4106	14.9019	17.957	26.0845	11.7698	11.6709
2310001H17Rik	chr6:129232622-129238482	7.90944	6.60435	3.36266	1.9754	4.54563	5.65802	6.52727	5.12238	6.60181	4.12569	1.3029	4.79232	4.54621	3.90712	3.95581	4.49263	4.29091	6.828	6.26293	6.52691	5.14162	6.40443	4.45099	5.89593	4.17406	7.08779	3.86894	9.75418	3.75477
2310001K24Rik	chr2:163468702-163473003	0	0	0	0	0	0	0	0	0	0	0	0	0	0	0	0	0	0	0.719675	0	0	0	0	0	0	0	0	0	0
2310002D06Rik	chr12:80507205-80518151	0	0	0	0	0	0	0	0	0	0	0	0	0	0	0	0	0	0	0	0	0	0	0	0	0	0	0	0	0
2310002F09Rik	chr7:43745465-43755936	0	0	0	0	0	0	0	0	0	0	0	0	0	0	0	0.0690494	0	0	0	0	0	0	0	0	0	0	0	0	0
2310002L09Rik	chr4:73939370-73950856	0	0	0	0	0	0	0	0	0	0	0	0	0	0	0	0	0	0	0	0	0	0	0	0	0	0	0	0	0
2310003N18Rik	chr9:50232522-50233182	0	0	0	0	0	0	0	0	0	0	0	0	0	0	0	0	0	0	0	0	0	0	0	0	0	0	0	0	0
2310005A03Rik	chr2:155074589-155100079	0	0	0	0	0	0	0	0	0	0	0	0	0	0	0	0	0	0	0	0.188227	0	0	0	0	0	0	0	0	0
2310005E17Rik	chr13:98424109-98435065	0	0	0	0	0	0	0	0	0	0	0	0	0	0	0	0	0	0	0	0	0	0	0	0	0	0	0	0	0
2310007B03Rik	chr1:93151353-93160957	2.18052	1.87345	1.44951	2.0233	2.33841	2.66418	1.92791	2.89963	1.22474	1.94454	1.40133	2.63278	2.66435	2.37287	1.57925	2.43979	1.0172	3.03014	3.04728	1.42187	3.25273	2.18218	1.74989	3.01816	3.09802	1.93201	3.33691	3.43178	3.12314
2310008N11Rik	chr8:26814594-26824423	0	0	0	0	0.570508	0	0	0	0	0	0	0	0	0	0.895122	0	0	0	0	0	0	0	0	0	0	0	0	0	0
2310009A05Rik	chr9:73039717-73042782	7.9237	5.05362	10.3877	8.08534	11.5936	7.86558	7.44875	6.03106	3.27789	6.76417	0	2.55486	6.25485	1.86699	3.17277	4.03221	4.69026	3.16425	4.46809	5.99249	3.5681	4.70676	6.55937	0	2.72784	4.56325	1.88622	4.73886	6.77364
2310009B15Rik	chr1:138851978-138856854	5.1516	5.55764	2.86383	4.47052	11.2726	4.14498	3.53676	6.91159	10.9433	0	1.76366	3.56771	6.97668	6.26822	1.76995	7.5153	4.53542	5.27018	1.06064	9.95332	2.97358	9.42016	3.82464	5.94847	5.09504	7.62572	4.70839	4.60724	2.25536
2310010J17Rik	chr7:90124835-90129936	0	1.3028	0	1.63939	10.4841	1.09255	1.60927	0	0	0	3.2036	0	3.09109	0.913684	1.56663	0.659193	0	0	1.93076	2.01711	0	1.40839	2.9546	0	2.0686	3.39455	2.84137	3.55285	0
2310011J03Rik	chr10:80294202-80320548	31.2886	34.472	34.0838	37.3535	35.4771	31.2726	40.5402	37.6987	27.3667	30.0162	35.2919	32.0572	24.6304	35.0508	29.3602	35.7491	32.5173	26.7084	29.3748	34.311	27.8941	33.327	29.1485	35.2515	38.5659	32.2763	40.224	37.9739	34.6351
2310014F06Rik	chr7:112596532-112664189	0	0	0.0986557	0	0	0.102492	0.310288	0.111629	0	0	0	0	0	0.0955852	0.15986	0	0.225085	0.116642	0	0.0968186	0	0.13979	0.0968412	0	0.0989509	0	0.0923141	0	0
2310015A10Rik	chr12:80120545-80132844	7.54007	5.9107	7.77948	7.06989	7.58083	7.66321	7.2901	6.75274	9.42163	7.93785	6.40759	6.58164	6.68175	6.69271	7.70012	6.71651	6.96635	7.29463	7.97189	7.5474	7.09879	7.08472	7.95915	9.75656	6.84398	6.37755	6.2958	7.49212	8.39401
2310015A16Rik	chr17:31907876-31912448	0	0	0	0.108727	0	0	0	0	0	0	0	0	0	0	0	0	0	0	0	0	0	0	0	0	0	0	0.128779	0	0
2310015D24Rik	chr16:13514130-13520419	0	0	0	0	0	0	0	0	0	0	0	0	0	0	0	0	0	0	0	0.0847631	0	0	0	0	0	0	0	0	0
2310015K22Rik	chr1:80198698-80229463	0	0	0	0	0	0	0	0	0	0	0	0	0	0	0	0	0	0	0	0	0	0	0	0	0	0	0	0	0
2310016D03Rik	chr12:30410558-30467358	0	0	0	0	0	0	0	0	0	0	0	0	0	0	0	0	0	0	0	0	0	0	0	0	0	0	0	0	0
2310016D23Rik	chr1:60778460-60803769	0	0	0	0	0	0	0	0	0	0	0	0	0	0	0	0.297734	0	0	0	0	0	0	0	0	0	0	0	0	0
2310016G11Rik	chr7:44605802-44678231	1.3173	0.887467	2.7968	2.97083	1.58369	2.35976	2.08813	1.67691	1.34047	3.51687	3.27945	2.30417	0.459108	2.11812	1.48433	1.56921	2.65521	3.71425	2.00452	1.41875	2.64358	1.21396	1.65616	8.11705	3.04889	4.55353	4.15717	1.56932	2.39175
2310020H05Rik	chr13:99076527-99087921	0	0	0	0	0	0	0	0	0	0	0	0	0	0	0	0	0	0	0	0	0	0	0	0	0	0	0	0	0
2310022A10Rik	chr7:27553259-27582099	5.34	5.56205	5.08357	4.6148	4.65625	5.57372	3.99548	7.63724	3.79891	4.53995	3.53882	4.53823	3.82092	4.48032	6.21124	4.07036	6.4892	3.00829	4.38254	4.38664	6.40316	5.00617	3.78242	2.41834	6.96449	4.3218	6.2905	6.12942	5.32589
2310022B05Rik	chr8:124635755-124663369	11.7755	11.4302	10.8184	11.1104	8.60929	11.006	13.3369	13.2029	9.10808	9.86268	12.1422	12.1561	10.1588	13.2338	10.5675	13.4941	11.9146	12.9873	8.99454	10.4769	10.1394	10.4152	10.0395	10.3855	9.11211	8.67901	9.85155	7.71877	7.26909
2310026I22Rik	chr18:32923798-32934736	0	0	0	0	0	0	0	0	0	0	0	0	0	0	0	0	0	0	0	0	0	0	0	0	0	0	0	0	0
2310030A07Rik	chr1:150319416-150346771	0	0	0	0	0	0	0	0	0	0	0	0	0	0	0	0	0	0	0	0	0	0	0	0	0	0	0	0	0
2310030G06Rik	chr9:50739690-50746521	12.7498	12.929	10.5275	12.5992	15.2901	8.64763	9.26832	13.0483	13.1884	11.2346	13.717	9.94576	11.0599	9.62211	13.6903	11.2592	8.73808	10.2991	9.0558	12.2173	13.2012	13.8652	15.1735	14.0846	12.2727	13.5501	9.99385	14.4359	10.3439
2310033P09Rik	chr11:59208360-59210736	10.2263	8.69927	8.76489	12.4153	12.2639	10.2312	13.7183	12.2986	9.14289	14.2463	10.2784	11.6403	14.1577	7.94161	8.41725	10.3492	6.48521	8.48905	5.55191	7.495	10.0859	12.9292	13.4516	11.7266	11.6047	12.0337	8.96592	9.27184	8.7953
2310034C09Rik	chr16:88758846-88759789	0	0	0.302504	0	0.297182	0	0	0	0	0	0.942512	0.388279	0	0	0	0	0.687673	0	0	0	0	0	0	0	0	0	0	0	0.302175
2310034G01Rik	chr19:46348200-46348988	1.84864	2.72778	5.64799	3.5427	2.96062	3.12045	1.75713	1.67335	2.73873	1.47947	1.16937	5.2725	4.08987	4.92723	0	4.04569	2.13709	1.31401	2.4586	2.92781	2.63933	5.2315	3.99769	1.32533	3.74417	3.82406	3.82086	3.94301	3.37151
2310034O05Rik	chr5:100210691-100218049	0	0	0	0	0	0	0	0	0	0	0	0	0	0	0	0	0	0	0	0	0	0	0	0	0	0	0	0	0
2310034P14Rik	chr7:83880494-83885194	2.66318	3.88346	3.57081	3.2572	2.11482	2.79664	4.55533	4.62004	2.6328	1.17759	0.894338	4.48308	2.75684	3.15061	3.04716	4.93099	2.40391	3.7117	3.88234	3.24614	3.57867	3.28195	3.05521	3.68145	2.92165	2.60362	4.12052	4.76538	2.58737
2310035C23Rik	chr1:105663840-105755131	17.3544	13.7171	15.0114	14.8182	13.2696	14.7164	16.9792	16.471	14.6405	16.2008	17.3433	16.0653	15.0607	14.7848	15.4271	15.0931	12.9514	15.0206	14.8174	17.736	13.9394	14.5372	16.5508	19.2544	16.1782	19.9124	16.0727	13.7929	14.3575
2310036O22Rik	chr8:85026811-85030286	116.14	140.167	127.333	143.889	206.406	136.84	135.113	140.89	151.7	122.466	158.505	131.66	138.158	131.072	130.347	134.773	126.519	101.499	126.917	175.927	116.618	139.769	166.255	203.447	152.192	153.291	166.822	139.728	150.993
2310039H08Rik	chr17:46772634-46773407	24.6144	34.4659	32.7816	36.8834	47.0054	19.974	21.5893	31.2608	18.2207	28.0296	25.1423	26.4841	28.6996	17.6432	19.4246	30.2685	26.2629	15.2453	23.3755	30.3536	22.2896	24.6329	27.5308	36.6233	37.5723	40.4416	36.6279	30.048	27.6126
2310039L15Rik	chr10:95336275-95363216	0	0	0	0	0	0	0	0	0	0	0	0	0	0	0	0	0	0	0	0	0	0	0	0	0	0	0	0	0
2310040G24Rik	chr6:86483375-86488227	1.57278	2.3212	1.83818	1.20546	3.02281	1.19459	1.90419	4.26884	1.39721	1.18022	3.58037	1.4668	0.915733	1.11382	1.81541	1.28956	0.872628	1.34093	1.67097	3.73544	2.69327	2.13531	4.03552	0	3.43964	2.60104	3.1904	3.57654	1.20646
2310043L19Rik	chr1:177641541-177642943	0	0	0	0.343627	0	0	0.681064	0	0.529503	0	0	0	0	0	0.687152	0	0	0	0	0	0	0	0	0	0	0	0	0	0
2310043O21Rik	chr15:38549343-38602342	0	0	0	0	0	0	0	0	0	0	0	0	0	0	0.794882	0	0	0	0	0	0	0.703837	0	0	0	0	0	0	0
2310045n01rik-mef2b	chr8:70139498-70167488	0	0	0	0	0	0	0	0	0	0	0	0	0	0	0	0	0	0	0	0	0	0	0	0	0	0	0	0	0
2310047D07Rik	chr5:149228831-149248644	0	0	0.156025	0	0	0.161996	0	0	0	0	0	0	0.440287	0	0	0.215264	0.193998	0	0.160085	0.333401	0	0	0.16641	0	0	0	0	0.186815	0.171326
2310050C09Rik	chr3:92868358-92870205	0	0	0	0	0	0	0	0	0	0	0	0	0	0	0	0	0	0	0	0	0	0	0	0	0	0	0	0	0
2310057J18Rik	chr10:28972287-28986306	0	0	0	0	0	0	0	0	0	0	0	0	0	0	0	0	0	0	0	0	0	0	0	0	0	0	0	0	0
2310057M21Rik	chr7:131340861-131362845	1.81943	2.08801	2.7323	2.91656	3.41631	2.66789	2.37225	1.70985	2.14767	2.7903	2.91493	1.52165	2.39717	2.13953	1.6808	1.77663	1.71623	1.84953	2.09629	2.11134	1.6509	2.30088	2.62586	1.31018	2.90492	2.97276	1.93921	1.30048	3.12028
2310057N15Rik	chr16:88773180-88774206	0	0	0	0	0	0	0	0	0	0	0	0	0	0	0	0	0	0	0	0	0	0	0	0	0	0	0	0	0
2310061I04Rik	chr17:35892676-35897378	12.7266	15.728	10.1683	14.162	9.32208	15.9017	18.3903	13.9469	19.9883	16.1683	19.1902	17.4235	10.0096	18.8063	15.6204	19.357	10.437	12.018	13.0821	11.1387	14.5841	12.9964	15.3763	17.703	16.5565	17.0951	11.2822	15.5656	14.3417
2310061N02Rik	chr16:88707170-88707962	0	0	0	0	0	0	0	0	0	0	0	0	0	0	0	0	0	0	0	0	0	0	0	0	0	0	0	0	0
2310065F04Rik	chr11:67112460-67120080	0	0	0	0	0	0	0	0	0	0	0	0	0	0	0	0	0	0	0	0	0	0	0	0	0	0	0	0	0
2310067E19Rik	chr4:82290172-82505779	3.0248	3.44348	4.14559	3.08535	2.78966	4.65589	3.81717	2.7516	4.25926	3.34991	3.7214	4.96785	3.01284	3.04721	3.95034	2.4172	3.14508	3.91543	4.46198	3.1851	3.3626	3.66238	4.1461	3.84132	3.22401	2.21808	3.69393	3.67261	3.52842
2310068J16Rik	chr15:99970064-100016358	0.616699	2.07958	1.11384	1.06644	0.484803	1.02398	2.02345	0.304118	0.931942	1.00781	0	1.35262	0.809869	2.28074	1.57556	1.82403	0.585133	0.614089	1.15671	1.79605	0.436106	0.346032	1.20035	0	0.256059	0	0.72978	0.638899	1.02411
2310069B03Rik	chr6:82877865-82881853	0.233029	0.683394	0.426792	0.785068	1.11698	0.886378	0.223337	0.321015	0.35129	1.68402	0.446389	0.557835	0	0.548199	0.688478	0.19661	0.48649	0.167769	0.53558	0.139403	0.506236	0.401909	0.696378	1.53287	0.854976	0.983273	0.265641	0.84024	1.43361
2310069G16Rik	chr15:44671855-44805829	0.275933	0.813427	1.68574	0.793749	0.331283	0	0	0.375554	0.81991	0	0	0.43107	0	0	0	0.454963	0	0.393083	0	0	0	0	0.326181	0	0.335659	0	0	0	0
2310075C17Rik	chr9:112065090-112415008	0	0	0	0	0	0	0	0	0	0	0	0	0	0	0	0	0	0	0	0	0	0	0	0	0	0	0	0	0
2310075K07Rik	chr10:45064936-45159981	0.520547	0	0.651628	0.833966	0.624218	0.439804	0.331787	0.975585	0.271063	0.439723	2.65163	0.549599	0.334196	0.606922	0	1.17615	0.247071	1.02989	0	0.828616	1.50136	0	0	1.51308	0.216474	0	0.394288	0.747598	0.425474
2310079G19Rik	chr16:88626787-88627666	8.08347	1.98542	3.95077	8.01105	7.7638	1.02366	5.64385	6.97136	2.0029	3.88414	0	0.842643	3.07941	1.54796	0	3.33533	3.74038	3.4563	5.53785	7.05153	3.47222	5.04844	11.1537	2.32706	19.3438	2.23833	2.13113	0.384237	10.5086
2310081J21Rik	chr13:50261814-50262869	0	0	0	0	0	0	0	0	0	0	0	0	0	0	0	0	0	0	0	0	0	0	0	0	0	0	0	0	0
2400006E01Rik	chr3:41500930-41528474	0	0	0	0	0	0	0	0	0	0	0	0	0	0	0	0	0.299611	0.308439	0.493541	0	0	0	0	0	0	0	0	0	0
2410002F23Rik	chr7:44246719-44263736	21.3984	25.3038	29.8899	26.1534	26.8924	31.3017	26.6582	25.0943	29.0553	28.1938	28.108	28.7896	27.2753	23.4649	27.1226	28.7732	28.2559	25.9793	26.8725	28.1902	26.9107	27.0242	31.4206	31.487	26.3409	24.3052	32.0537	32.3105	30.4008
2410003L11Rik	chr11:97598510-97622893	0	0	0	0	0	0	0	0	0	0	0	0	0	0	0	0	0	0	0	0	0	0	0	0	0	0	0	0	0
2410004B18Rik	chr3:145938003-145944829	13.7027	15.1953	16.1732	18.875	22.186	14.3063	15.1311	16.2738	14.2335	14.8171	26.3658	11.2049	16.8757	14.6468	9.26178	12.9445	13.5466	12.3604	11.9524	12.5279	4.84406	12.3402	16.9681	16.4924	14.7986	15.4695	13.4967	16.6959	17.9162
2410004I01Rik	chr11:102958299-102964154	0	0.359573	0	0	0.293085	0	0	0	0	0	0	0	0	0	0	0	0	0.348628	0.558242	0	1.05091	0	0	0	0	0	0	0	0
2410004P03Rik	chr12:17004957-17011734	0	0	0.446148	0.351651	0.645781	0	0	1.04249	0.36702	0	0	0	0.481668	0.572597	0.239711	0.513417	0.169448	0.350616	0.301631	0.145634	0	0	0.14548	0	0	0	0	0.878049	1.04876
2410006H16Rik	chr11:62602876-62604806	4.45161	3.79431	5.44861	9.67448	6.13551	4.01501	4.76841	3.37097	10.0669	4.55467	2.37566	7.58793	2.32465	4.84581	2.35789	3.98902	0.877288	5.3089	5.00582	8.2082	6.64822	4.20758	8.06919	2.64898	1.52901	2.54607	6.3332	3.53202	6.06307
2410012E07Rik	chr14:70852932-70873954	0	0	0	0	0	0	0	0	0.24381	0	0	0	0	0	0	0	0	0	0	0	0	0	0	0	0	0	0	0	0
2410015M20Rik	chr17:56607451-56609771	51.6775	52.7832	52.8315	55.7233	89.8079	60.0655	59.8883	57.7365	49.039	56.9478	59.1612	67.0989	67.6655	65.1758	62.4498	66.2568	50.0328	52.6137	48.872	72.9194	47.9671	60.6218	86.1583	68.3897	76.5805	73.8282	66.6224	76.161	64.7405
2410016O06Rik	chr12:83945212-83984871	8.97811	11.4679	10.3131	12.2604	10.8489	9.8354	12.4885	10.8292	9.11654	9.4529	11.9695	11.3906	11.5007	14.1909	8.10345	11.5902	11.1714	8.29996	8.615	9.26973	10.285	10.1305	9.39506	12.3158	9.38443	10.0598	11.0522	12.5995	11.9249
2410017I17Rik	chr17:36141765-36168592	0	0.211318	0	0.138504	0	0	0	0	0.216524	0.397456	0	0.228955	0	0.337302	0	0.127632	0	0.206941	0	0	0	0	0	0	0	0	0	0.225439	0
2410018L13Rik	chr12:22953996-23010243	0.311865	0.457886	0	0	0.186948	0.197646	0.298384	0	0.234221	0.375367	0	0.247536	0	0.1823	0	0.130807	0.216879	0.447868	0.178896	0	0.33775	0.26807	0.185882	0.681089	0	0	0	0	0.191389
2410021H03Rik	chr17:69075668-69289991	0	0.948544	0.785302	1.23107	1.15787	1.22006	0.610399	1.30741	1.42621	0.77118	1.21856	2.49471	0.608392	0.732538	1.23524	1.05269	0.445597	2.28163	3.29435	0.381435	0.687378	1.0899	0.378617	4.14054	1.95127	1.32741	1.44769	1.36919	0.390361
2410022M11Rik	chr14:56811938-56813907	3.98331	3.78756	2.76031	3.2131	4.51479	3.95876	5.98672	2.81971	4.22302	4.40934	4.53897	5.50447	4.388	2.66291	4.88227	4.5475	4.19603	4.34301	3.34158	4.63855	2.10628	3.90208	5.66577	8.97827	3.68766	2.72808	3.80638	5.59352	3.711
2410080I02Rik	chr19:23134497-23137111	0.855356	1.11409	0.348094	0.732226	1.25244	0.241044	0.547031	0.786831	0.717769	1.14512	0.3645	1.52114	0.738945	0.785145	0.375359	0.965273	0.132323	0.822269	1.20247	0.341405	1.24079	0.656825	0.568881	0.417695	0.348946	1.20576	0.97628	0.961063	0.936757
2410089E03Rik	chr15:8169025-8271158	1.52087	1.84393	1.59541	1.42678	1.54194	1.38153	1.8838	2.05296	1.62148	1.46286	0.894948	1.5319	1.96938	1.85644	1.71771	1.74115	1.26072	1.18812	1.61648	1.20582	1.86224	1.78479	1.27855	1.37291	1.48033	1.73418	1.76135	1.41695	1.46515
2410124H12Rik	chr16:92478741-92497365	0	0	0	0	0	0	0	0	0	0	0	0	0	0	0	0	0	0	0	0	0	0	0	0	0	0	0	0	0
2410131K14Rik	chr5:118245226-118263114	3.57261	3.41216	4.07692	3.51687	4.37213	3.64461	4.47367	2.36076	2.93746	3.55705	2.38497	2.86577	3.32802	3.12486	3.53492	3.03152	3.24496	3.02732	2.14553	2.79177	2.70745	2.68761	2.97888	3.07748	2.663	1.97424	2.92826	3.4826	2.77799
2410137M14Rik	chr17:36977700-36981237	0	0	0	0	0	0	0	0	0	0	0	0	0	0	0	0	0	0	0	0	0	0	0	0	0	0	0	0	0
2410141K09Rik	chr13:66418113-66441118	0	0	0	0	0	0	0	0	0	0	0	0	0	0	0	0	0	0	0	0	0	0	0	0	0	0	0	0	0
2500002B13Rik	chr8:57487962-57510262	0	0	1.66325	0.286265	0	1.70026	0	0	0.442878	0.717241	0	1.85977	0	0	0	0	0	0	0	0.564923	0	0	0.705093	0	0.363086	1.23691	0.336916	0	0
2500004C02Rik	chr2:153341156-153345810	3.24914	2.79246	3.14632	2.58855	3.8933	2.27297	3.43681	2.47032	2.53451	2.96901	1.28801	3.22039	1.52142	1.84628	1.10398	1.98641	1.87136	2.74335	2.7043	3.2177	2.1913	3.09291	4.28697	1.96622	1.9186	3.3108	3.06604	2.42471	3.58521
2510002D24Rik	chr16:18836579-18840113	14.1367	15.1802	16.1592	16.0251	16.7364	13.0916	19.0536	13.6646	13.0371	20.0604	12.4588	12.9031	14.6479	17.3071	15.2314	12.8756	18.3936	13.2517	18.0706	18.3866	18.0238	15.5466	16.1751	9.47521	16.8094	19.7505	17.7012	18.21	14.6586
2510003B16Rik	chr4:116123839-116144616	0.495646	0.735893	0.606255	0	0	2.29978	0	0	0.722102	0	0	0	0.920127	0	0	0	0	0	0	1.75386	1.04692	1.65799	0.577173	0	1.1972	0	0.55281	0.695189	1.7872
2510009E07Rik	chr16:21649044-21694665	13.6909	12.8363	13.7588	13.2027	11.3007	12.4704	13.9535	13.3508	13.2063	17.0296	13.3509	12.3296	13.3561	12.7242	12.5632	12.4163	13.8616	13.4934	14.5706	13.6203	14.66	13.2702	12.3761	11.3792	11.8611	10.9508	15.0523	11.713	12.9729
2510039O18Rik	chr4:147940856-147947316	66.5029	71.3883	68.1099	73.8613	65.1807	62.7613	68.9326	81.267	67.2874	69.1416	73.3551	68.4376	67.5878	71.2903	68.1911	86.8362	75.089	69.2483	62.3978	69.51	72.2071	65.1971	61.721	66.1145	86.4876	76.4726	77.5239	74.5679	79.58
2610001J05Rik	chr6:13869073-13871483	10.7828	7.47169	9.11487	10.7208	11.7857	9.01412	13.6266	9.46606	10.8943	11.7024	3.17746	8.88541	10.1064	7.66335	8.4	8.1955	8.41045	8.01795	10.6202	10.4902	10.5525	11.4426	12.4626	9.35151	11.3026	10.9974	10.8048	10.936	12.391
2610002M06Rik	chrX:107782750-107872911	6.63078	5.47647	5.78674	5.20218	5.18221	6.14607	4.49417	6.09617	6.83619	5.63573	6.21155	6.20967	6.188	6.09907	5.33095	5.42793	6.03336	7.56112	6.49743	5.48407	6.0831	5.42889	5.86532	5.92545	5.05594	5.70241	6.21771	6.38178	6.03365
2610005L07Rik	chr8:20385781-20424814	4.61289	4.0052	5.01184	4.39829	4.55216	5.40164	4.48243	4.0004	4.9972	5.01218	5.84517	3.75463	5.05148	4.21683	5.53524	4.49128	4.30846	4.83874	4.67318	4.80323	4.75879	5.01051	4.99164	5.14733	3.54147	3.87658	4.11852	4.92265	4.38398
2610008E11Rik	chr10:79064373-79097621	4.20616	4.85936	3.04004	2.81759	4.17603	3.89417	3.40345	4.36816	5.62058	4.93878	4.04232	5.52089	3.02615	2.56346	4.50228	3.06374	2.93039	5.28328	5.35666	3.71672	4.83125	4.69974	5.38122	2.96467	3.41131	5.64026	4.30538	3.8471	4.85427
2610016A17Rik	chr19:25671133-25672239	0	0	0	0	0	0	0	0	0	0	0	0	0	0	0	0	0	0	0	0	0	0	0	0	0	0	0	0	0
2610020C07Rik	chr16:11203382-11254325	1.29504	0.858186	0.981934	1.51881	1.20324	2.47539	0.748962	1.77603	2.09379	2.16479	1.12285	1.18196	0.948307	1.65303	1.15609	0.990932	0.9512	1.8809	1.01026	1.32166	1.12513	1.9309	1.22062	0.911404	1.43331	0.431977	2.25153	1.59831	1.97004
2610020H08Rik	chr7:119760882-119916756	1.23364	1.63681	2.56645	1.87089	2.12782	2.23791	2.15901	2.74397	3.16756	1.69057	3.04983	1.62271	1.1433	1.35857	2.74643	1.93448	2.1659	2.38407	2.33259	1.99754	1.70376	2.20739	3.04093	2.45887	1.9391	2.96979	2.17238	2.11542	2.06535
2610021A01Rik	chr7:41599226-41628533	2.24885	1.74312	1.59596	1.16352	1.85541	1.67966	1.86019	1.77285	1.94249	1.09202	1.09104	1.13492	2.26027	1.5755	1.59712	1.60398	1.06239	1.60916	1.87849	1.50973	1.84558	2.00823	1.40645	1.99921	1.33369	1.71295	1.09576	1.72241	2.43213
2610027F03Rik	chr1:120608410-120763567	0	0	0	0	0	0	0	0	0	0	0	0	0	0	0	0	0	0	0	0	0	0	0	0	0	0	0	0	0
2610027K06Rik	chr11:85353112-85832388	0.196816	0.449464	0.549165	0.190375	0.21555	0.114091	0.172646	0.38459	0.15051	0	0.345123	0.483019	0.580481	0.227764	0.781517	0.649648	0.570653	0.30722	0.207014	0.323239	0.650281	0.622011	0.107759	0	0.503057	0.412335	0.216764	0.700846	0.443508
2610028E06Rik	chr4:125887850-125922310	0	0	0.0703842	0	0.0690465	0	0.110808	0	0	0	0	0	0	0.0684482	0	0	0	0.0833551	0.0664267	0	0	0	0	0	0.070657	0	0	0	0.0712081
2610028H24Rik	chr10:76449019-76515859	0	0	0	0	0	0	0	0	0	0.00178039	0	0	1.13994	0	0	0.200935	0	0	0.277257	0	0	0	0	0	0	0	0	0	0
2610035D17Rik	chr11:113043905-113201838	7.26677	9.13291	13.0977	7.99419	10.2282	9.35993	13.7087	8.89903	9.73846	13.893	13.2581	8.8372	9.84162	9.63465	12.7244	9.14953	8.66912	13.6201	13.3884	10.0747	10.5252	11.9374	10.6175	11.6355	10.8625	11.6823	11.3087	17.8023	10.9288
2610035F20Rik	chr14:122470376-122475199	0	0	0	0.188644	0	0	0	0	0	0	0	0	0	0	0	0	0	0	0	0	0	0	0	0	0	0	0	0	0
2610037D02Rik	chr15:96134822-96287396	0	0.0822478	0	0	0	0	0	0	0	0.135524	0	0	0	0.0667313	0	0.0478408	0	0	0	0	0	0	0	0	0	0	0	0	0
2610042L04Rik	chr14:4334393-4354687	0	0.269335	0.137824	0	0	0.597376	0.457186	0.327028	0.454176	0	0	0	0	0.140084	1.33435	0.291063	0.332623	0.342014	0	0	0	0	0	1.03891	0	0.952964	0	0.868406	0
2610044O15Rik8	chr8:129216353-129234046	1.20465	0.353327	0.882538	2.66671	1.58799	1.52733	2.07783	2.15669	1.99687	1.45083	2.30716	1.92147	1.40076	1.13287	1.42296	1.32053	0.670599	1.90752	1.66094	1.29697	2.3546	2.7001	1.58353	3.16841	1.17846	1.01619	1.23563	2.25802	2.22276
2610203C22Rik	chr1:9547934-9631092	0.357833	0	0.655564	0.515889	0.214563	0.680211	0.342024	0.245305	0.268182	0	0.683359	0.566301	0	0	0.699552	0.299174	0.248752	0.513092	0	0.427117	0	0.614011	0.212939	0	0	0	0.203217	0.256857	0.438573
2610206C17Rik	chr7:84615044-84776549	0.375034	0	0	0.240649	0	0	0	0.172127	0.377922	0.602201	0	0.398553	0.242143	0	0	0.423998	0.351618	0	0.287272	0.151356	0	0.215458	0.449763	0.547746	0	0.527024	0.142436	0.180196	0
2610300M13Rik	chr6:66451942-66466483	0	0	0	0	0	0	0	0	0	0	0	0	0	0	0	0	0	0	0	0	0	0	0	0	0	0	0	0	0
2610301B20Rik	chr4:10874250-10899425	2.08707	2.76747	2.18409	1.81833	1.88127	2.11571	2.44752	1.48926	3.15135	3.11335	1.90539	3.33851	1.90697	2.34424	1.17688	2.34036	1.36635	1.86247	2.59601	2.3797	3.24279	2.74645	2.25989	3.05622	2.43231	2.10051	1.58765	1.13395	2.93798
2610305D13Rik	chr4:147611935-147642508	0.405918	0.131124	0.109266	0.172417	0.643354	0.113502	0	0.24711	0	0.647155	0	0	0.17409	0	0	0.15163	0	0.129108	0.205948	0.3216	0	0.154712	0.214387	0	0.219127	0	0.102185	0.129349	0
2610306M01Rik	chr6:86848406-86849440	1.77604	2.2866	3.52561	2.98422	2.13102	2.24997	2.54161	2.73052	1.65734	4.27047	3.38456	2.79461	2.97631	2.31234	2.59074	3.13578	3.70113	3.49156	2.03193	2.64559	2.39247	3.41641	4.74175	3.85294	2.70557	5.55959	3.26988	5.40079	2.71368
2610307P16Rik	chr13:28460033-28885422	0.249559	0.365538	0.609329	0.083178	0.413884	0.219076	0.165769	0.477069	0.652894	0.416366	0	0.415239	0.672307	0.590138	0.512304	0.146416	0.120258	0	0.496953	0.103441	0	0.149325	0.3104	0	0.422984	0	0.295908	0.249711	0.319434
2610316D01Rik	chr3:45280438-45378260	0	0	0	0	0	0	0	0	0	0	0	0	0	0	0	0	0	0	0	0	0	0	0	0	0	0	0	0	0
2610318N02Rik	chr16:17113397-17125197	0.222489	0.327383	0.271797	0.739676	0.692521	0.487679	0.424535	0.608121	0.86283	0.534996	0.734603	0	0.370113	0.89503	0.75129	1.12217	0.534973	0.318105	0.661341	0.229457	0.959109	0	1.14442	0.838433	0.234865	1.8573	0	0	0.47129
2610507B11Rik	chr11:78261702-78290625	38.8409	40.1674	39.8611	33.2235	28.6511	40.3154	33.3174	34.502	35.3085	36.5323	28.3294	35.8752	37.7839	36.9689	39.4915	36.1966	39.0613	38.6229	37.902	30.6401	31.8511	32.5912	30.6693	27.8961	34.3208	32.3555	32.6141	33.4832	37.6524
2610507I01Rik	chr11:59197792-59202431	5.04325	4.16005	4.33555	3.90145	3.99837	5.76603	5.86625	5.10596	4.73122	4.45229	4.36395	4.22018	4.15382	3.87065	5.06439	4.52495	3.85857	4.51404	6.05204	5.95923	5.26455	4.54987	5.19589	4.06831	4.61115	1.80686	4.54649	5.24267	5.43412
2610524H06Rik	chr5:114821936-114823468	0.987899	1.45478	2.41391	3.08091	3.55714	1.25127	2.82443	2.35816	1.83958	3.56155	1.88032	1.54932	1.88659	1.99317	2.39467	2.04468	3.42971	4.58287	1.12905	2.94039	1.06264	4.21438	1.46276	3.20666	2.40591	2.05636	2.79416	0	2.7128
2610528A11Rik	chr14:37102139-37110101	353.354	378.922	297.03	370.151	479.866	342.957	355.659	257.413	345.6	225.079	315.011	387.346	333.487	333.498	331.079	290.643	261.901	357.561	355.96	465.688	351.189	377.998	379.628	328.858	349.169	273.396	356.324	380.649	299.923
2610528J11Rik	chr4:118526996-118530217	33.6281	22.6889	31.0497	30.7843	33.2809	30.5612	33.2559	24.8428	20.6321	28.9958	33.2092	22.1234	35.7469	26.3044	30.3313	31.8368	27.8036	22.3372	27.8726	36.9677	25.9446	23.6377	35.5538	36.6275	44.3744	17.0861	25.5432	28.5813	25.3664
2700012I20Rik	chr9:57071990-57128368	2.023	2.30499	2.4819	1.73272	2.74735	2.45793	2.60174	2.6498	2.91471	1.3194	1.83836	1.72021	1.96553	2.28947	2.01146	1.61162	2.87823	3.22435	3.17646	2.67666	2.50651	2.16461	1.96812	6.03768	1.92254	2.06769	2.18035	3.56065	2.31335
2700038G22Rik	chr5:23849453-23855033	0.815984	1.91751	0.996548	2.5109	0.782671	1.44799	1.56105	1.76482	0.734868	0.392739	1.87157	1.03531	0.944126	1.33413	1.91804	0.673467	0.680836	0.702718	1.12307	1.34343	1.0599	0.841172	0.388782	1.42469	1.1773	0.685259	0.55654	0.703648	1.0011
2700046A07Rik	chr18:62744104-62765941	0	0	0	0	0	0	0	0	0	0	0	0	0	0	0	0	0	0	0	0	0	0	0	0	0	0	0	0	0
2700046G09Rik	chr19:32122726-32391184	1.05123	0.96384	1.92539	1.64368	2.51983	1.16611	0.503412	2.53131	1.3847	0.949332	0	0.627838	1.0173	0.925209	2.32513	1.32747	1.46267	1.70111	1.50907	2.19972	1.71081	0.452698	1.88286	1.7261	1.6062	0	0.598633	0.757222	1.77679
2700049A03Rik	chr12:71136847-71320107	1.71922	2.47481	1.69586	1.58069	1.61945	2.58749	1.77197	1.85453	3.0912	1.55438	1.15946	1.7302	2.0018	2.23505	1.96111	1.8238	1.71919	2.71884	1.85626	2.33785	2.37368	1.95486	1.74477	2.13206	1.99953	2.2787	2.33347	1.78921	2.13757
2700054A10Rik	chr17:13487020-13554094	0.482009	0.916791	0.411837	0.650614	0.865696	0.79493	0.277992	0.40048	0.731211	0.581243	0.185278	0.38819	0.659481	0.458426	0.287168	0.451867	0.604477	1.11562	1.11105	0.520373	0.210493	0.668829	0.636833	0.425712	0.886273	0.409674	0.441324	0.540441	0.178668
2700060E02Rik	chr14:19751256-19823823	4.53236	2.06812	3.58982	3.10558	3.97271	3.27734	4.09399	2.94219	4.35725	2.40865	2.31361	6.29851	2.40175	3.59405	3.31009	4.30039	2.32429	4.47076	4.31059	3.87408	4.84382	4.2152	4.08931	3.59725	3.18392	3.7508	3.251	3.95137	3.00992
2700062C07Rik	chr18:24470870-24477767	5.11774	3.60147	5.98001	3.6319	5.33971	4.51016	2.9719	3.95292	4.31869	1.60506	4.24023	4.20118	5.5397	3.0899	4.32748	3.51242	1.85476	4.13565	5.34585	2.12125	2.39782	4.94585	4.48836	3.86152	3.52519	6.50063	4.03351	1.59203	5.16757
2700069I18Rik	chr3:5177823-5415861	0	0	0	0	0	0	0	0	0	0	0	0	0	0.355149	0	0	0.431479	0	0.354539	0	0	0	0	0	0	0	0	0	0
2700070H01Rik	chr14:63055072-63058149	0.122734	0	0	0	0	0	0	0	0	0	0	0	0	0	0	0	0	0	0.141006	0	0	0	0	0	0	0	0.13986	0	0
2700081O15Rik	chr19:7417624-7483291	4.00511	3.72614	4.81952	3.90682	3.29381	4.61371	4.35285	4.38593	4.25104	4.26096	3.59289	3.51305	4.05903	3.82841	4.0242	3.40745	3.83747	3.38308	3.59085	3.86393	5.55743	3.42217	3.14422	4.3557	4.19362	4.63538	4.28107	3.9147	5.0049
2700089I24Rik	chr19:59493135-59559391	0	0	0	0	0	0	0	0	0	0	0	0	0	0	0	0	0	0	0.134213	0	0	0	0	0	0	0	0	0	0
2700094K13Rik	chr2:84669214-84670708	5.78997	11.8848	8.5543	7.79407	13.4583	6.83703	10.2386	7.8157	5.11073	2.77643	5.83767	3.56635	5.07841	8.71604	3.6819	6.60608	7.48669	8.85565	8.3332	5.48594	7.11646	8.46683	13.5861	8.23781	10.293	19.0124	5.19856	7.64034	6.07184
2700097O09Rik	chr12:55045660-55080452	1.16973	0.571563	2.40857	2.30494	2.6397	1.47797	1.85688	1.61529	1.37478	1.925	2.35083	0.630925	1.52192	1.83596	1.8967	1.23275	1.53981	1.92647	0.890649	3.74408	2.36158	2.42074	3.97187	0.892785	1.92775	3.83583	2.48598	1.47166	2.25367
2700099C18Rik	chr17:94722657-94834799	0.522875	0.256055	1.06432	0.335068	1.3997	0.44179	0.333247	0.478092	0.522715	0.419428	0	0.827993	0.335658	1.21912	0.43963	0.163782	0.96934	0.49998	0.599406	0.416158	0.376994	0.299181	0.829993	0	0.638233	0.731047	0.594043	0	0.854702
2810001G20Rik	chr11:64079483-64083259	4.44578	5.39411	5.75148	6.77323	9.41813	3.97436	4.48328	4.2759	8.55944	3.77031	4.97403	7.36824	6.48155	6.61845	5.06262	4.75321	3.26768	8.95017	6.87011	5.91244	6.18198	7.57732	7.11773	6.78104	4.45609	4.34839	5.61677	5.59715	7.97207
2810002D19Rik	chr2:94406706-94411682	2.93814	3.8813	1.43519	2.9674	2.99382	3.35195	5.06201	3.83625	3.53354	4.59804	2.80992	3.03538	1.1353	3.78372	2.883	2.59136	4.49585	5.69969	3.20349	4.21352	3.82098	4.80207	4.73128	5.78028	2.33328	2.4717	3.3434	4.22806	3.42784
2810004N23Rik	chr8:124839354-124863029	6.04604	5.84068	6.02351	5.9668	7.43965	6.45324	6.0883	4.80639	5.25622	4.21285	7.29946	5.80673	7.367	5.94942	4.05321	7.07062	5.31074	7.08174	4.74532	7.22209	5.51267	7.65674	7.77454	8.33674	5.63496	9.35754	6.33234	5.49001	8.59083
2810006K23Rik	chr5:124250958-124341852	2.29672	2.43529	1.42188	1.59518	3.40762	3.2488	3.17263	1.25112	2.32534	2.44464	3.88677	1.42935	2.48089	1.788	4.29378	1.62685	2.5071	3.15541	2.64226	2.28518	3.05588	2.19868	1.85404	6.19437	2.52109	3.20874	2.63921	2.22651	0.948491
2810013P06Rik	chr8:123042574-123044602	15.6402	9.6283	11.0754	10.2402	13.1175	10.3128	12.3981	10.9266	9.28424	11.305	9.19337	11.1673	11.54	9.09301	8.43266	9.25373	9.57985	10.9689	11.5088	12.6057	11.1094	14.2211	14.7198	11.9034	9.05753	14.0967	15.8197	12.3429	13.3526
2810021J22Rik	chr11:58862566-58884338	1.29661	1.44987	1.71689	1.06601	1.10528	1.54946	2.18156	1.31957	1.72503	2.20013	1.58604	1.29845	1.09202	1.6016	1.61406	1.46828	1.18735	1.34935	1.67754	1.12982	2.03691	1.67133	1.36485	1.24185	1.47344	1.20759	1.40974	1.03593	1.4038
2810025M15Rik	chr1:157135182-157420236	2.11675	2.76108	2.06507	2.22969	4.43765	2.72492	2.68493	2.88434	2.19526	2.71184	2.50184	2.98428	2.1363	1.45731	2.72497	2.35543	2.08914	2.57089	0.985888	2.09112	4.28719	2.06463	3.24774	2.83759	5.04255	4.7212	2.54293	3.37641	2.30122
2810029C07Rik	chr12:111572316-111574402	0.542771	0.477403	0.397618	0.20902	0.520281	0.688226	0.624451	0.448896	0.327528	0.26153	0	0.520281	0.210671	0.255688	0	0.366783	0.151104	0.312781	0.998311	0.389753	0.471931	0.187348	0.778993	1.4293	0.398387	0.458426	0.742819	0.626638	0.400897
2810030D12Rik	chr8:13201167-13214598	0	0	0	0	0	0	0	0	3.11415	0	0	0	0	0	0	3.15846	0	3.08222	2.56449	0	0	0	2.56286	8.89356	0	0	0	0	0
2810032G03Rik	chr12:5414885-5416132	0.178753	0.262644	0	0.343613	0.214367	0.22653	0.683426	0.490168	0.267941	0.430131	0.68274	0	0	0	0	0.149454	0.497043	0.256314	0.409759	0	1.15955	0.306727	0	0	0	0	0.203033	0	0
2810039B14Rik	chr15:75644976-75647437	0.705372	0.621081	1.37817	0.542854	1.18372	0.894171	0.810377	1.16387	0.636573	0.339687	0.539827	0.897585	0.545486	0.82654	0.277048	0.711598	0.392525	0.202798	1.13365	0.337261	0	0	1.01006	0.617119	1.03435	1.78125	0.481762	0.609293	1.21319
2810047C21Rik1	chr7:9869967-9876963	0.393404	0.192378	0.480378	0.378544	0.15717	0	0	0.180447	0	0.315808	0	0	0	0.153897	0	0.331212	0	0	0	0.156808	0.853699	0.225898	0	0.574219	0	0	0.149359	0	0.483606
2810049E08Rik	chr13:83891207-83928710	0	0	0	0	0	0	0	0	0	0	0	0	0	0	0	0	0	0	0	0	0	0	0	0	0	0	0	0.295261	0
2810403A07Rik	chr3:88685779-88712933	25.9314	27.1842	22.6321	23.978	27.1849	28.1232	25.2233	24.0423	25.0872	25.6126	20.5605	21.5413	20.2703	21.4337	23.8866	20.4422	24.2824	21.6143	23.4551	21.0564	20.6165	22.745	23.7714	20.9517	21.2365	20.6847	22.2555	22.2191	27.0991
2810403D21Rik	chrX:108834477-108886896	0.459135	0.675738	0	0.440761	0.275477	0.290809	0.43789	0.313548	0	0	0	0	0.878575	0	0.446099	0	0.637786	0.656124	0	0.546988	0.494515	0.392291	0	1.99058	0	0	0.779952	0.328332	0
2810404M03Rik	chr8:41827266-42046202	0	0	0	0	0	0	0	0	0	0	0	0	0	0	0	0	0	0	0	0	0	0	0	0	0	0	0	0	0
2810405F15Rik	chr2:116067612-116099272	0.140063	0	0.342071	0.134744	0.335779	0	0.268202	0.192602	0.2107	0	0	0.222818	0	0.164149	0	0.235534	0.779438	0	0	0	0.303738	0	0.167149	0	0.513483	0	0.159446	0.201657	0
2810407A14Rik	chr16:87823949-87872183	0	0.0789816	0	0.0260548	0	0	0	0	0	0	0	0.0436327	0	0	0.0537804	0	0	0	0.0311572	0	0	0	0	0.119539	0.0331324	0	0	0.0392191	0.0819959
2810408A11Rik	chr11:69897357-69901061	1.02014	2.33927	1.23137	1.65105	2.15822	1.79095	1.70178	2.1747	1.5604	1.22232	2.75672	2.47009	1.26079	0.999577	0.895922	0.720157	1.46097	2.49135	1.38719	1.1131	2.53828	2.02444	2.3751	4.56359	0.734508	1.55608	2.10537	1.5468	1.68493
2810408B13Rik	chr13:62232673-62237254	0	0	0	0	0	0	0	0	0	0.161842	0	0.107847	0	0	0	0.114099	0	0	0	0	0	0	0	0.295866	0	0	0.0767428	0	0
2810408I11Rik	chr1:64679868-64690659	0.349423	1.54889	0.427108	0.334487	1.25975	1.76887	0	0.945937	0.515747	0	0	0.540657	1.31899	0	0	0.855253	0	0	0.39764	0	0.746032	1.18265	0.41099	1.49688	0	1.43956	1.17898	0.495356	0
2810410L24Rik	chr11:120183639-120189856	2.76795	1.10726	3.07255	3.02698	1.80942	1.11658	3.85711	2.73801	2.46357	1.51514	2.89082	3.00806	2.43678	3.69443	1.4295	2.96824	2.97638	2.71573	2.16791	2.55813	1.6388	4.55345	2.96674	2.75613	3.69177	2.65186	1.5768	2.9014	2.47544
2810417H13Rik	chr9:65828925-65908810	9.6258	10.64	11.431	6.74314	8.80527	10.3208	8.56529	10.2692	5.68751	6.32701	6.04324	8.13164	7.49083	9.51236	10.0318	6.00585	8.40775	8.71107	6.24239	6.60317	7.23965	9.22844	3.87812	9.62214	5.99893	8.51816	7.89386	8.34806	5.82471
2810428I15Rik	chr8:70504294-70506773	31.1153	27.5051	19.5288	31.9269	40.0003	28.317	29.8852	36.963	21.1995	22.3618	36.1538	25.6169	26.6578	34.5889	21.6479	23.2033	21.6201	22.6433	17.8757	28.9431	28.1289	26.0619	39.4267	43.0828	30.5051	35.6705	30.2565	33.3545	29.5005
2810429I04Rik	chr13:3478302-3492398	0	0	0	0	0	0	0.856044	0	0	0	0	0	0	0.506529	0	0	0	0	0	0	0	0	0	0	0	0	0	0	0
2810433D01Rik	chr11:102619506-102624416	0.331154	0.24318	0.606645	0.477577	0.198534	0.629563	0	0.227246	0.496978	0.398517	0	0	0	0	0	0	0	0.712891	0.569649	0.395472	1.07514	0.284425	0	0	0.202168	0	0	0.237938	0.203105
2810442N19Rik	chr1:161982449-162481653	0.766097	1.12847	0.312002	0.489991	0.613061	0	0	0.69621	0.380126	0	0	0.400044	1.4616	0.294037	0	0.21116	0	0.364321	1.167	0.607865	1.64709	0.435459	0.302316	0	1.24348	1.0622	0.577538	1.45813	0
2810454H06Rik	chr6:134869091-134900785	0.400469	0.629725	0.697405	0.361941	0.876782	0.321842	0.425769	0	1.57777	0	0	0.515793	0.615799	0.406261	0.620665	0.136602	0	0.378305	0.573403	0.336886	0.813818	0.903301	0.981577	0.882427	0.570486	0.988545	0.395987	0.973607	0.445635
2810459M11Rik	chr1:86045862-86055456	11.01	10.3534	10.6716	8.30624	9.72731	11.8591	9.10821	11.8383	8.3019	10.9851	12.2986	8.90763	9.25098	10.5163	9.26878	9.73096	8.48978	12.4479	8.7223	8.92977	10.6098	12.4741	7.9048	7.87248	8.90105	9.92717	11.6776	10.5211	10.1856
2810468N07Rik	chr17:25570810-25575043	0.490497	0.240112	0.798702	0.471607	1.17622	0.207224	0.938279	0.673288	0	0.39353	0	0.259284	0.630543	0.190923	0.320225	0.685017	0.909492	0	0.375033	0.976348	1.06181	0.280904	1.55839	0	0.598933	0	0.557615	1.17494	0.802327
2810471M01Rik	chr11:28681563-28693276	0	0	0	0	0	0	0	0	0	0	0	0	0	0	0	0	0	0	0	0	0	0	0	0	0	0	0	0	0
2810474O19Rik	chr6:149308911-149335663	12.9691	8.83274	7.87209	8.71043	8.2756	9.65213	9.60841	7.52048	10.9604	10.1337	9.41682	8.27501	8.03051	10.8001	9.87154	6.95023	8.66703	8.62151	10.1187	10.0043	10.1955	10.7417	8.31198	8.77761	7.46392	8.58802	8.41145	9.02464	9.24586
2900005J15Rik	chr5:24862734-25103007	0.519957	1.21938	1.26965	1.20153	1.12136	1.84609	0.398881	1.14714	0.784726	0.751668	1.19596	0.831196	1.41346	1.34813	1.23081	1.8459	2.31624	1.79835	1.55436	1.61822	1.58287	1.43632	0.995313	0	1.01786	0.439363	0.830412	1.95163	2.30492
2900009J06Rik	chr1:127693610-127774054	0	0	0	0	0	0	0	0	0	0	0	0	0	0	0	0	0	0	0	0	0	0	0	0	0	0	0	0.874855	0
2900011O08Rik	chr16:13981253-14105051	0.478844	0.130064	0.325155	0.256536	0.638018	0.450355	0.340758	0	1.0734	0.213962	0.340598	0.617667	0.346303	0	0.175449	0.225632	0.494461	0.190997	1.83855	0.212662	0.19327	0.153469	0.318985	0	0.543385	0.375691	0.304102	0	0.328273
2900026A02Rik	chr5:113086322-113221288	41.5388	40.3177	45.9976	37.0763	27.7788	48.1529	46.0667	45.7531	45.528	42.1509	53.0531	39.91	43.4937	51.7915	50.7034	54.1428	52.5371	50.8204	44.5786	35.3621	43.2668	40.7516	39.7056	42.598	41.811	40.301	34.7225	39.5598	43.0856
2900040C04Rik	chr14:76251293-76252334	0	0	0	0	0	0	0	0	0	0	0	0	0	0	0	0	0	0	0	0	0	0	0	0	0	0	0	0	0
2900041M22Rik	chr11:117594910-117639763	1.1493	1.68788	0.802059	1.10502	2.16549	1.45666	2.19845	1.35216	0.492865	1.18553	1.88265	1.0414	0.31657	0.766819	0	0.137565	0.456651	0	1.12979	1.76476	0.710813	0.846203	1.95607	0.716539	1.40335	0.689372	1.67981	1.17982	1.00708
2900052N01Rik	chr9:46913602-46927366	0	0	0.098128	0.154876	0.192559	0	0.154317	0.111036	0	0	0	0	0	0	0.159013	0.0681794	0	0	0	0.0963025	0	0	0.192653	0	0.0984232	0	0	0	0
2900055J20Rik	chr18:40256222-40531184	0	0	0	0	0	0	0	0	0	0	0	0	0	0	0	0	0	0	0	0	0	0	0	0	0	0	0	0	0.403304
2900057B20Rik	chr18:75820177-76148564	0	1.33411	1.66121	0.435349	0.543906	1.14842	1.29707	0.928849	1.01473	0.544908	0.863607	0	0	1.31052	0.881123	1.12909	0.629681	1.29576	0.518486	1.62021	1.46494	0.387577	0.537686	1.96577	0.552567	1.89098	0	0.324214	1.93867
2900060B14Rik	chr1:118389057-118609462	8.81732	13.7209	4.85193	6.73769	18.0336	10.5931	4.1667	11.261	14.8447	23.233	9.97459	12.8075	14.8227	18.2673	20.0573	17.7545	5.49196	9.94017	8.49657	11.9846	12.1542	13.3308	14.4287	28.0737	9.06774	25.1943	8.87839	11.1747	8.50664
2900060L22Rik	chr6:96022633-96657208	0.125252	0.734852	0.458028	0.359255	0.450326	0.635188	0.719979	0.51729	0.754661	0.301671	0.479658	0.199656	0.317486	0.44138	0.246441	0.211087	0.171161	0.360485	0.287768	0.14981	0.27192	0	0.299258	0	0.306273	0.528023	0.428491	0	0.462083
2900076A07Rik	chr7:81523549-81531498	3.90695	1.64556	2.387	2.94344	1.00524	1.06013	3.18704	1.13921	3.73068	2.68142	3.18198	2.61485	1.06194	2.56141	2.6956	2.52974	3.48595	1.58995	1.91108	2.65477	1.7968	3.7997	2.63869	4.81563	2.37619	3.47393	2.52113	3.18137	3.39915
2900079G21Rik	chr9:112065090-112415008	0	0	0	0	0	0	0	0	0	0	0	0	0	0	0.440071	0	0.314479	0	0	0	0	0	0	0	0	0	0	0.28434	0.313881
2900089D17Rik	chr5:144241780-144446757	0.841869	0	0.995126	0.827895	1.01256	1.52679	1.59267	0.530213	1.73339	1.00863	0	1.29049	0.788016	0.916047	0	0	0.581585	0.593956	0.446528	0.497871	0.83636	1.41647	1.02023	1.79047	0.952467	1.72078	0.942922	0.593644	1.98977
2900092C05Rik	chr7:12512190-12556323	0	0	0	0	0	0	0	0	0	0	0	0	0	0	0	0	0	0	0.284039	0	0	0	0	0	0	0	0	0	0.30331
2900092D14Rik	chr1:42700335-42703176	0.21817	0.212968	0.532661	0.0700738	0.435497	0.461193	0.139663	0.301551	0.220143	0.175315	0	0.233497	0.14173	0.172252	0.431995	0.185262	0.607746	0.31507	0.0837261	0.174307	0.317014	0.251761	0.174394	0	0.35628	0	0.166225	0.315697	0.3589
2900097C17Rik	chr2:156378144-156401480	40.6999	36.7278	28.6444	32.9562	26.6228	40.756	33.849	33.3118	36.8076	25.0372	41.3366	32.8766	31.301	35.7932	35.2303	31.1178	37.1644	39.7235	34.0551	29.2417	37.5586	32.7538	30.4693	34.8125	28.7736	30.1864	27.1993	27.4935	28.0992
3000002C10Rik	chr9:109830152-109831431	1.56303	3.0616	1.48475	2.33717	2.29084	2.64116	3.65276	1.90565	2.60442	3.34349	4.64443	2.20031	2.67589	1.21489	1.69866	3.19684	2.17327	3.23843	1.59277	2.69538	3.00535	1.78877	1.86093	0	1.69593	3.64239	2.36781	3.99069	2.12924
3010001F23Rik	chrX:152343597-152416702	0.537416	0	0.328325	0.264583	0	0.340285	0	0.375361	0	0	0	0	0	0	0.519514	0.227418	0	0.392973	0	0	0	0	0	0	0	0	0	0	0
3010003L21Rik	chr6:148921056-148947129	3.23646	5.00428	5.40896	4.5851	5.7192	3.45413	4.73811	4.44027	4.34395	2.8697	5.85789	4.85795	3.30599	4.76869	5.666	4.8482	3.55288	4.88326	3.71074	4.67771	2.94847	4.59211	4.05705	2.97173	4.9908	2.14428	4.06472	3.18106	3.96881
3010026O09Rik	chr11:50174850-50200116	1.38534	1.16529	2.6956	1.53537	2.13911	2.76174	3.4062	2.17019	2.37188	3.03464	3.78044	2.81498	1.90271	1.61106	3.47832	1.48682	1.65235	2.26894	3.52231	3.78604	1.71132	2.03679	1.88371	0.861777	2.42374	2.48714	2.69768	3.40739	2.18311
3100003L05Rik	chr7:124625669-124708935	0	0	0	0	0	0	0	0	0	0	0	0.589985	0.720065	0	0.730892	0.310981	0	0	0	0.453632	0.815647	0	0	0	1.39274	0	0	0	0
3110001I22Rik	chr16:13671857-13703612	5.09596	4.52534	4.09386	3.74186	5.14351	4.08019	4.36658	5.56697	4.64222	5.16709	4.10666	4.05668	3.6327	3.30351	4.21728	2.70852	3.35859	6.75039	4.46583	5.13091	4.07324	4.38819	3.5223	6.45749	3.93388	3.95377	3.9706	3.86327	5.62868
3110002H16Rik	chr18:12168690-12236432	3.29685	3.48302	2.52824	3.47552	4.78039	3.58709	4.53968	4.09204	3.75483	2.66997	2.40489	2.79644	2.43242	2.56061	3.67115	3.53979	3.27195	3.6506	3.81923	3.42032	2.72677	2.23966	3.22981	2.2771	2.82413	3.29344	3.42274	5.85495	4.7704
3110004A20Rik	chr11:40474717-40475684	0	0	0	0	0	0	0	0	0	0	0	0	0	0	0	0	0	0	0	0	0	0	0	0	0	0	0	0	0
3110009E18Rik	chr1:120121114-120188190	1.29562	1.47498	0.893929	1.02798	0.984905	0.347089	0.524291	1.19442	0.530598	1.76059	0	1.23339	0.767325	0.622878	0.647438	0.678688	0.716032	0.803218	1.61438	1.29417	1.68069	2.04664	1.31592	1.47287	1.11302	0	0.311615	1.07187	1.3228
3110009F21Rik	chr12:110151653-110158073	0	0	0	0	0	0	0	0	0	0	0	0	0	0	0	0	0	0	0	0	0	0	0	0	0	0	0	0	0
3110009M11Rik	chr7:83864177-83865534	0	0	0	0	0	0	0	0	0	0.390921	0	0	0	0	0.318137	0	0.225865	0	0	0	0	0.279061	0	0	0	0	0	0	0
3110015C05Rik	chr13:111211468-111229431	0	0	0.304435	0	0	0	0	0	0	0	0	0	0	0	0	0.206228	0	0	0	0	0	0	0	0	0	0	0	0	0
3110021A11Rik	chr6:119570795-119849029	0.613613	1.50675	1.89785	0.959823	0.429751	0.362148	0	1.16695	0.657907	0	0	1.50322	1.63124	1.78376	0	0.471024	0.885462	2.03203	0.652686	0	1.84058	0.973009	2.18239	1.49333	1.04347	0	0.762952	1.62944	1.01457
3110035E14Rik	chr1:9547934-9631092	0	0.282936	0	0.062093	0.154313	0.0817226	0.123777	0.178216	0.0975904	0.310679	0	0.207097	0	0	0.127701	0.0547769	0.0897511	0.186191	0.222605	0.0772366	0	0.334796	0.231886	0.284045	0.0789318	0	0	0	0.0795325
3110039I08Rik	chr9:41376525-41615185	4.0924	2.83955	5.4856	5.53061	6.25016	5.62217	6.70892	3.83046	4.40443	4.81476	3.45119	3.42951	3.87123	4.62378	3.1188	4.8876	5.78514	5.67823	7.2229	4.67921	4.07681	6.2341	4.06934	3.66931	3.69091	6.34985	5.01286	4.43108	7.41317
3110039M20Rik	chr12:49389651-49407346	0	0	0	0	0	0	0	0	0	0	0	0	0	0	0	0	0	0	0	0	0	0	0	0	0	0	0	0	0
3110040M04Rik	chr1:151204083-151205797	0.125252	0.367425	0.305876	0.120537	0.150108	0	0.239994	0	0	0	0	0.399306	0	0.147127	0.246442	0	0	0	0	0.149807	0	0	0	0	0	0	0.142707	0	0
3110040N11Rik	chr7:81780282-81790467	13.2258	9.6931	12.0263	10.3774	16.8086	10.1358	12.8524	9.87708	11.8556	16.7009	13.8618	11.3965	7.72893	9.25137	8.4694	8.25354	10.0895	8.21118	10.6214	15.2633	9.70059	9.64882	14.0664	10.8158	15.5753	8.45543	10.2609	13.8004	11.1073
3110043O21Rik	chr4:35191281-35226135	3.6591	4.51056	4.15321	3.89772	5.15077	3.58308	4.81	4.52899	3.88874	3.25033	6.16446	4.43903	4.38763	3.80717	3.94456	4.03896	4.91839	5.41764	5.47213	5.54096	3.5002	5.00437	4.31313	3.39627	2.98857	5.19093	4.47753	4.4616	4.04149
3110045C21Rik	chr1:169969408-170110843	0.199155	0.585634	0.729798	0	0	0.252344	0.760757	0.545293	0	0.479057	0	0.628665	0	0.231289	0	0.16602	0	0	0.228068	0.712626	0	0	0.236707	0	0.242894	0.833194	0	0.856456	0.975147
3110052M02Rik	chr17:21650593-21664966	1.73884	2.2964	2.27222	1.83447	1.93	1.97068	2.5165	2.18236	2.34103	2.70299	2.93187	2.33959	1.80975	2.15215	2.81199	1.94154	2.0907	2.27781	2.04161	2.33031	2.61031	3.13434	2.30292	2.58401	1.53421	3.27212	2.39364	2.31982	3.35027
3110053B16Rik	chr12:20766348-20924161	0.639371	0.37515	0	0.369161	0.306512	0.648472	0.244991	0.176004	0	0	0.97927	0.407523	0.247605	0.150147	0.251523	0.32313	0	0.36797	0.146879	0.152928	0	0.220341	0.763665	0	0.312659	0	0.43702	0.921377	0.157226
3110056K07Rik	chr12:70969412-71015823	7.56731	6.21406	7.20234	8.4496	11.14	11.2731	9.01076	8.94718	6.17699	8.62844	5.25044	7.68512	6.04081	7.26605	11.2266	4.05256	6.35129	7.95127	6.75332	8.96728	7.75168	9.17557	10.1615	10.4685	7.3783	7.60323	9.87288	5.0724	8.61326
3110062M04Rik	chr6:34863105-34910887	2.48928	2.61772	3.4722	2.26975	2.53112	4.9956	3.76251	2.60256	4.25068	0.387535	3.8194	2.21157	3.91787	1.61679	4.38119	2.44417	4.27629	2.4109	5.23519	1.8968	2.95355	3.41711	3.80823	2.12217	3.83035	0.577667	4.37083	4.40904	3.26555
3110067G11Rik	chr3:152395024-152681432	0.0462194	0	0.0564152	0.0445636	0.0553426	0.175904	0.0888678	0.128026	0	0.111473	0.177691	0.148935	0	0.219859	0	0.197009	0.0644047	0.0668669	0.159815	0.0554463	0	0.160358	0.0555211	0	0.113318	0	0	0.0670135	0.171363
3110070M22Rik	chr13:119487256-119610459	0.601757	1.17974	0.490021	0.578073	1.20307	2.7957	2.0212	1.37282	0.60014	2.17759	0.765309	1.89915	1.15536	0.2329	0	0.83589	1.11509	0	0.229693	1.67459	0	0	2.38369	0	0.520327	0.839048	1.66302	0.862496	0.779297
3110079O15Rik	chr1:87470129-87475482	0	0	0.516902	0.602708	0.764418	0.800391	0	1.68025	0.912339	0	0	0	0	0	0	0	0	0	0.712835	0	1.32551	0	1.97892	2.64089	0.762058	0	0	0	0
3110082I17Rik	chr5:139359738-139460534	1.04644	4.16936	5.36503	2.87564	3.25499	3.73666	2.57525	1.85214	2.47379	2.99478	4.5744	4.75033	4.90845	2.27427	3.81266	4.76983	6.23829	3.57573	3.08794	3.75133	4.32714	3.85699	3.38739	3.92028	2.41443	3.4234	2.04103	1.72437	3.18867
3110082J24Rik	chr5:30103583-30154980	0	0	0	0	0	0	0	0	0	0	0	0	0.473765	0	0	0	0	0	0	0	0	0	0	0	0	0	0	0	0
3110083C13Rik	chr14:57916260-58003697	0.258404	0.231034	0	0.247893	0.189054	0	0	0.0728555	0.0798057	0.126919	0	0.0847213	0	0.30472	0.500422	0.426983	0.363951	0	0.121287	0.291576	0.555438	0.182501	0.307086	0	0	0	0.292154	0.152542	0
3110099E03Rik	chr2:115493512-115512201	0	0	0	0.0756068	0	0	0.150674	0	0.118716	0	0	0.125886	0	0	0	0	0	0.226575	0.0903275	0.0940277	0.170972	0	0	0	0	0	0	0.113508	0
3200001D21Rik	chr12:88360490-88461726	0.0917813	0.403422	0.336157	0.176805	0.439808	0.349182	0	0.506699	0.277349	0.221185	0	0	0.356943	0.133662	0.906585	0.233159	0.383383	0.264755	0.95024	0.392008	0	0	0.219801	0	0.22468	0	0.523885	0.397861	0.226213
3300002A11Rik	chr12:99190080-99563809	0.464041	1.02452	1.98414	1.11362	0	2.93919	0.885043	1.90129	1.03832	2.23118	0	0.729201	2.21928	1.07243	1.80294	0.192502	2.5783	0.994541	1.85737	1.10556	1.99883	1.18921	1.37562	5.02839	1.41335	1.93481	0.262725	0.995344	1.70061
3300002I08Rik	chr2:150306362-150363428	0.348178	0.671817	1.87838	0.999915	1.79434	0.440645	0	1.59999	0.581173	1.67073	0	1.14692	0.981628	0.506529	0.667189	0.935293	0	1.67648	0.51343	0	1.92018	0.144111	1.86441	1.68602	0	1.84736	0.783245	0.493636	1.03721
3300002P13Rik	chr7:3421664-3423445	0	0	0	0	0	0	0	0	0	0	0	0	0	0	0	0	0.28943	0	0.238428	0	0	0	0	0	0.253949	0	0	0	0
3300005D01Rik	chr17:5798656-5803242	0	0	0.384416	0	0	0.398188	0	0	0	0	0	0	0	0	0	0.369708	0.436304	0.318104	0.358472	0.265137	0	0	0	0	0	0	0.354477	0.447057	0
3425401B19Rik	chr14:32659117-32748246	0.111836	0.109044	0.182015	0.0350525	0.133891	0.28381	0.286084	0.258359	0.226456	0.0899184	0.143388	0.0601243	0.0729489	0	0.148273	0.148664	0.259801	0	0.257928	0.268447	0.162951	0.129437	0.268888	0.329663	0.22877	0.475887	0.08538	0.108172	0.0921878
3632451O06Rik	chr14:49681663-49783409	2.2645	2.75756	1.90009	2.17827	2.92542	3.56969	3.46935	2.7066	2.37801	2.83911	2.98709	2.40449	1.36395	2.31841	2.53479	2.94246	2.18714	3.59188	2.18685	2.61719	2.28026	2.15285	2.52858	2.05567	2.1643	2.5555	2.41038	2.834	2.34179
3632454L22Rik	chrX:135022409-135060336	0.404939	1.00244	0.141227	0.386127	0.346357	0.146735	0.658975	0.232074	0.695608	0.697433	0	0.884498	0.67763	0.274651	0.114724	0.488734	0.402941	0.501752	0.450791	0.346805	0.74922	0.294224	0.138841	1.99687	0.425319	0.736745	0.3267	0.838013	0.357195
3830403N18Rik	chrX:55839251-56153496	0.225593	0	0.551303	1.08292	0.270694	0.285783	0	0.308211	1.01014	0.542402	0.859664	0	0	0	0	0.562026	0	0.644934	0.258057	0	0.972969	0.771246	0.535243	0	0.274897	0	0	0	0
3830406C13Rik	chr14:12284152-12324492	5.29325	5.05008	3.81322	5.09816	4.60672	5.64216	4.33266	6.74878	4.41174	5.64163	3.08907	7.21662	5.46289	7.49132	6.36832	4.48748	5.54582	6.46148	5.22285	6.56773	4.41703	6.96869	5.62892	7.08089	4.4854	3.78582	4.73989	4.75361	4.62294
3830408C21Rik	chr13:107022569-107033518	0.784274	0.492786	0.547186	0.86285	0.268504	0.568241	0.429601	1.23516	0.168967	0.809731	0.429337	0	0.652038	0.791263	0.66239	0	0.623785	0.645494	1.54531	0.402213	1.70434	0.386614	0.669839	0	0.548172	1.89189	0.766511	0.646588	0.413678
3830417A13Rik	chrX:64173547-64178778	0	0	0	0	0	0	0	0	0	0	0	0	0	0	0	0	0	0	0	0	0	0	0.156073	0	0	0	0	0	0
3830432H09Rik	chr1:119529479-119536165	0.259386	0	0.21111	0.166569	0.517856	0.328955	0	0.119381	0.1307	0	0	0.138546	0.336465	0	0.341835	0.0732718	0.120398	0.124748	0.397941	0.207129	0	0.149492	0.207139	0.760657	0.105848	0	0.296204	0.499934	0.532918
3930402G23Rik	chr8:10924426-10928457	0.362794	0.424984	0.974356	0.839004	0.608335	0.736253	0.975459	0.601753	0.658955	0.699688	0	0.465951	0.707073	0.711599	0.574708	0.396801	1.11172	0.867257	0.668308	0.608709	0.581717	0.376794	0.260998	0.319624	0.653638	0	0.995127	0.629982	0.447617
4430402I18Rik	chr19:28835165-28968356	0.556547	0.270144	0.475741	0.910479	0.704231	0.593084	0.540405	0.392015	0.730856	0.444378	0.366451	0.36837	0.53784	0.893814	1.50855	0.394347	0.651175	0.422122	1.08981	1.01179	0.847004	1.78151	0.929221	0.82524	0.363019	0.390011	0.965669	1.49191	1.63602
4631405J19Rik	chr2:92974905-93046144	0	0	0.221567	0.348694	0.217563	0	0.346749	0	0.271855	0.436499	0	0	0.349076	0	0	0.30323	0	0.260075	0	0.216512	0	0	0.215868	0	0.22138	0	0	0	0.444608
4631405K08Rik	chr1:193506459-193510210	1.11799	0.447963	1.07695	1.10533	0.710606	1.1024	1.12559	0.803263	1.68411	0.598367	1.42715	1.81656	0.557912	1.45935	1.22237	1.04685	0.69144	1.25137	2.14049	0.445724	1.61816	1.28462	1.03882	0.544308	0.712962	0	1.27383	1.79054	1.06937
4632404H12Rik	chr3:89767510-89773400	1.11782	1.02287	1.19399	1.07717	1.1714	2.48118	1.61025	1.25561	1.79811	1.17901	2.14622	2.13182	2.17924	1.15886	2.21414	1.12766	1.45969	1.91734	2.33286	1.92592	2.2846	1.93535	1.25677	2.4627	2.22496	0.296227	1.27772	0.606695	1.46561
4632415L05Rik	chr3:19894870-19898984	4.68798	4.33204	4.4573	4.85272	4.78591	6.2601	3.98438	4.57803	4.19165	6.30752	4.17309	3.65575	5.01476	4.57514	3.52758	3.49004	4.53812	5.13913	4.49267	3.49229	4.30985	4.87821	4.56343	4.79365	4.83891	3.77433	4.68733	5.07874	4.45103
4632427E13Rik	chr7:92740705-92741459	12.8948	11.7796	13.9093	7.61864	12.7663	14.3959	7.18769	12.8053	13.399	6.36617	14.3443	14.029	12.8408	9.42978	13.034	15.7144	9.4588	5.90284	7.32797	12.5802	9.69545	8.32359	15.581	21.0586	14.2538	7.78883	14.478	10.1931	11.4777
4632428C04Rik	chr16:30008666-30021430	0.945226	1.007	0.734333	1.48991	1.33813	1.52568	1.64931	2.61032	1.68873	0.828416	1.31884	1.23932	2.00649	1.52334	1.01926	1.67501	1.91453	2.10774	2.17525	1.85272	2.80657	1.93151	2.47046	2.64606	1.68317	2.18243	1.57008	1.86329	1.3771
4732414G09Rik	chr11:73015304-73042073	0.0851064	0	0	0.245944	0.101946	0	0	0	0.148295	0	0	0	0.496865	0.100596	0	0	0.118513	0	0.391725	0.101946	0	0.147164	0	0.374418	0.130079	0	0.0971943	0.224022	0
4732416N19Rik	chr6:148047010-148444847	0	0	0	0.778466	0	0.361393	0	0.983175	0	1.17735	0	0.392295	0	0	0.446525	0.860747	0	0	1.43608	3.4834	0	0	0.321537	0	0	0	0.0385471	0	1.24892
4732419C18Rik	chr8:123744035-123754304	0.0562177	0.348596	0.0686222	0	0	0	0	0	0	0	0.216022	0	0.109776	0	0	0.0478545	0	0.162554	0.537801	0	0	0.0974428	0	0	0	0	0	0.0814488	0
4732440D04Rik	chr1:6209862-6276374	6.24007	5.83016	5.41708	5.27934	5.9523	6.44221	5.16971	5.85681	6.03982	5.59817	4.62989	4.49995	4.26402	5.47686	5.92328	4.63202	5.02413	4.65542	5.86849	6.03779	5.96217	8.00737	7.92114	7.79977	5.87917	5.28736	6.08733	6.29036	7.68645
4732465J04Rik	chr10:95773132-95794984	1.30492	1.28903	3.19133	1.66215	3.13965	1.65033	0.822388	0.585021	3.82277	0	0	1.99674	4.87814	0.487541	1.65025	3.85695	0	1.83958	3.45263	1.54266	1.8457	0.731052	3.05172	0	3.68462	5.32977	3.89456	4.9023	3.14851
4732471J01Rik	chr7:25376818-25566417	4.78084	5.72913	4.57756	6.07557	9.06015	6.68216	3.94062	9.76725	9.11556	4.43574	5.57766	2.64467	9.10034	3.94265	4.96364	5.4814	5.63015	5.04256	7.00665	5.67953	5.92365	5.7127	8.54026	4.77051	7.75845	9.60425	7.55732	5.04627	10.4798
4732490B19Rik	chr11:113203314-113209669	0.511529	0.374652	0.104081	0.328497	0.306371	0.864977	0.490921	0.353175	0.64445	0.821921	0	0.819803	0.331815	0.705386	0.168556	0.578094	0.474879	0.36905	1.17722	0.204246	0.185645	0	0.306397	0.750131	0.626247	0	0.389452	0.739499	0.420414
4732491K20Rik	chr17:12318852-12327250	1.29411	0.947189	1.42175	0.997757	1.31731	0.98489	1.11877	1.16336	0.980079	0.780038	0.497065	0.831916	1.38845	1.07417	0.897723	0.990188	0.630949	1.12193	1.41588	1.55136	1.12893	1.00868	1.08677	1.4263	1.18906	0.82351	1.84959	1.59267	0.798726
4831407H17Rik	chr14:30008999-30527057	0	0	0	0	0	0	0	0	0	0	0	0	0	0	0	0	0	0	0	0	0	0	0.224761	0	0	0	0	0	0
4831440D22Rik	chr8:91313490-91668433	1.15414	0.846141	1.69103	1.33315	0.553204	0.731676	0.884951	1.74905	1.04402	1.11209	0.884389	0.921077	0.895214	1.76511	0.682063	0.97392	1.60634	1.66196	1.59163	1.24282	0.501494	1.59259	0.413911	2.53093	0.282309	0.487047	1.18416	0.332947	0.710079
4831440E17Rik	chr5:25499796-25504473	1.33936	1.01122	1.31838	1.08317	1.39663	0.986614	1.41237	1.01749	1.57372	1.2505	1.82739	0.696392	1.01395	1.28511	1.11613	0.921214	1.98685	1.43793	1.89255	1.71059	0.943793	0.899622	1.19396	1.14536	0.794531	1.65334	1.13764	1.56643	1.65554
4833411C07Rik	chr8:10897492-10902334	0	0	0.2277	0	0	0	0.356264	0	0	0	0	0	0	0	0	0.311391	0.259156	0.534359	0	0.222459	0	0	0.221761	0	0.227467	0	0	0	0
4833412C05Rik	chr7:67784537-67831285	0.420598	0.618629	0.770665	0.201975	0.252295	0.532882	0.802939	0	0.94297	0	0.801985	0	0	0.243815	0.819185	1.05016	0.584445	0.300913	1.20359	1.75504	0.453659	0.359929	0.499487	0	0.769173	0.878798	0.476856	0.301203	0.514492
4833415N18Rik	chr16:11779701-11781501	0	0	0.282108	0.221675	0.277109	0	0.440451	0	0	0	0	0.36293	0	0.53377	0.448662	0	0	0.32997	0	0.275096	0	0	0.273845	0	0	0	0	0.660478	0.564228
4833417C18Rik	chr11:95858816-95861046	0.167708	0.492654	0.40964	0.161233	0.402189	0.212552	0.96226	0.230134	0	0.403632	0	0	0	0.195711	0.656608	0.421334	0	0.48131	0.38462	0.200265	0.362936	0	0.199755	0	0.204755	0	0.571831	0.481926	0.205692
4833418N02Rik	chr17:87267538-87381770	1.27797	2.08387	2.7005	1.77577	1.36169	0.720009	2.17514	3.51418	1.92204	2.73522	5.43342	1.80669	0.823581	2.16284	2.50946	1.73851	2.37059	1.63289	1.46703	2.03679	1.53943	2.19953	2.88038	1.86329	2.25567	1.79273	2.58615	1.94449	2.44211
4833419F23Rik	chr18:4353546-4368945	0.268708	0	0.328325	0	0	0	0	0.365925	0.79901	0	0	0.420204	0	0.617549	0	0	0.373014	0	0.306822	0.319652	0	0	0.317818	0	0.326967	0	0.303623	0.383201	0
4833420G17Rik	chr13:119462014-119486120	13.5967	11.7198	11.7671	10.0218	10.7688	9.72349	10.5032	11.1251	13.7193	12.3433	9.49682	10.9536	13.5588	10.0004	9.84805	10.065	7.90922	11.9561	13.071	14.2971	10.6388	15.7054	10.7719	10.5341	10.4043	10.6573	14.5011	11.521	12.1393
4833422C13Rik	chr13:91460977-91786148	1.56074	1.02011	0.705325	1.4842	0.415356	0.829478	1.32394	1.20643	1.9343	1.66393	1.28916	1.02703	0.94292	0.750266	1.45967	1.14736	1.86041	0.837225	0.528185	1.1568	1.00943	0.613868	2.21062	0.393939	1.8265	0.850713	0.790232	1.16829	1.52811
4833422M21Rik	chr15:96134822-96287396	0	0	0	0	0	0	0	0.221501	0	0	0	0	0	0	0	0	0	0	0	0	0	0	0.192254	0	0	0	0	0	0.197959
4833423E24Rik	chr2:85484091-85518935	0	0	0	0	0	0	0	0	0	0	0	0	0	0	0	0	0	0	0	0	0	0	0	0	0	0	0	0.183918	0
4833427F10Rik	chr17:35772449-35780687	0	0	0	0.284528	0	0.374973	0	0	0	0	0	0	0	0	0	0.12422	0	0	0	0	0.32056	0	0	0	0	0	0.336598	0.212827	0
4833427G06Rik	chr9:51081312-51102078	0	0	0	0	0	0	0	0	0	0	0	0	0	0	0	0	0	0	0	0	0	0	0	0	0	0	0	0	0
4833428L15Rik	chr9:45416625-45753713	0	0	0	0	0	0	0	0	0	0	0	0	0	0	0	0	0	0	0	0	0	0	0	0	0	0	0	0	0
4833438C02Rik	chr19:46303589-46327188	9.51092	6.70909	8.379	9.61701	10.3877	7.6315	6.92192	7.34227	7.98218	5.70362	8.0524	7.66337	8.39954	8.91599	5.97598	6.60746	5.194	7.79093	8.02302	8.8777	7.58248	7.68021	8.48835	10.555	9.2749	9.14019	9.87903	8.15853	6.65894
4833439L19Rik	chr13:54503738-54565382	67.8246	88.9445	85.3265	76.3636	73.998	77.2205	82.8663	86.4885	91.3314	80.0888	68.9335	81.1417	75.7946	81.6711	80.9038	71.8519	80.6349	81.0989	78.3744	72.8875	92.3087	75.1575	71.2458	72.242	73.0276	77.8364	87.1847	81.2344	78.8804
4833447I15Rik	chr17:24461219-24470227	0.439867	0	1.8018	2.42324	1.04278	2.76479	0.973334	0.947587	1.26789	1.89351	0	0.672645	1.98188	1.46215	0.833935	1.27981	1.57935	1.48874	2.27753	1.3502	1.08953	3.25504	1.42414	2.99893	1.04828	3.53489	2.05199	2.32066	2.31817
4921501E09Rik	chr17:33064142-33068058	0	0	0	0	0	0	0	0.0719104	0	0	0	0	0	0	0	0.0442446	0	0	0	0	0	0	0	0	0	0	0	0	0.0641714
4921504A21Rik	chr5:19202367-19226555	0.306235	0	0.12461	0.491471	0.36691	0.776696	0.195775	0.281544	0	0.737948	0	0.489692	0.396516	0.240669	0.201397	0.604185	0.284211	0.14711	0.117355	0.61102	0.44401	0	0.244275	0	0.624537	0	0.349388	0.147369	0.502865
4921504E06Rik	chr2:19462836-19553910	0	0	0	0	0	0	0	0	0	0	0	0	0	0	0	0	0	0	0	0	0	0	0	0	0	0	0	0	0
4921507G05Rik	chr12:110807797-110843087	0	0.338671	0.281112	0	0.552255	0.291496	0	0.628549	0	0	0	0.361687	0	0	0	0	0	0	0	0.274133	0	0	0.272894	0	0	0	0	0	0
4921507P07Rik	chr6:50566642-50596913	0.290553	0.430605	0.437718	0.405599	0.109624	0.568362	0.84241	0.580677	0.691692	0.882603	0	0.584028	1.13077	0.862169	0.361724	0.450428	0.623358	0.420804	0.746395	0.610143	0.517166	0.662918	0.699889	0.402501	0.784477	0.387303	0.375921	0.132241	0.451293
4921508D12Rik	chr2:132424740-132452499	0	0	0	0	0	0	0	0	0	0	0	0	0	0	0	0	0	0	0	0	0	0	0	0	0	0	0	0	0
4921509C19Rik	chr2:151460324-151476268	0	0	0	0	0	0	0	0	0	0	0	0	0	0	0	0.0655934	0	0	0	0	0	0	0	0	0	0	0	0	0
4921509O07Rik	chr13:113446287-113502844	0	0	0	0	0	0	0	0	0	0	0	0	0	0	0	0	0	0	0	0	0	0	0	0	0	0	0	0	0
4921511C10Rik	chr3:79062510-79287241	1.49263	1.75282	0.72911	1.29207	1.4315	1.70282	1.14282	1.23066	1.1217	0.359354	1.7128	0.948643	1.1532	1.04809	2.63558	1.12801	1.45338	2.35897	1.37034	0.356727	0.646931	1.02698	0.356028	3.26199	1.09409	1.25537	1.52845	2.36231	1.28296
4921511C20Rik	chrX:127394292-127395898	0	0	0	0	0	0	0	0	0	0	0	0	0	0	0	0	0	0	0	0	0	0	0	0	0	0	0	0	0
4921511H03Rik	chr5:6769029-7344378	0.219019	0	0.0429989	0.0339764	0.0843491	0.0446968	0.067768	0.0488336	0	0	0.135514	0.056846	0	0	0	0	0	0.102011	0	0	0	0.12234	0.262644	0	0.0432025	0	0.0403508	0.102243	0
4921511I17Rik	chr12:12262132-12392475	0.987613	0.483479	1.20614	0.158269	0	0.417245	0.314865	0.225933	0.741139	1.18853	0.629138	0.261002	0	0.384382	0	0.137916	0.686711	0.236251	0.37755	0.196591	0	0.28278	0.588299	0	0.200994	0.691095	0	0.473114	0.403859
4921511M17Rik	chrX:154022779-154033827	0	0	0	0	0	0	0	0	0	0	0	0	0	0	0	0	0	0	0	0	0	0	0	0	0	0	0	0	0
4921513H07Rik	chr6:127776072-127822122	0	0	0	0	0	0	0	0	0	0	0	0	0	0	0	0	0	0	0	0	0	0	0	0	0	0	0	0	0
4921513I03Rik	chr10:120765731-120778886	0	0	0	0.132195	0.164697	0.348374	0.789421	0.188984	0	0	0	0	0	0	0.539919	0.115576	0.191169	0	0.157762	0	0.298031	0	0	0	0.167927	0	0.156443	0.197868	0.168843
4921515E04Rik	chr15:18078136-18369627	0	0	0	0	0	0	0	0	0	0	0	0	0	0	0	0	0	0	0	0	0	0	0	0	0	0	0	0	0
4921517D16Rik	chr16:57266138-57606867	0.126651	0.549059	0.384173	0.265877	0.296718	0.270766	0.0834704	0.343127	0.399268	0.610572	0.486269	0.279849	0.408072	0.121381	0.258763	0.326832	0.362929	0.424341	0.303359	0.151773	0.181267	0.354509	0.336125	0.191779	0.375905	0.369124	0.265973	0.503596	0.214512
4921517D22Rik	chr13:59687401-59694103	0	0	0	0	0	0	0	0	0	0	0	0	0	0	0	0	0	0	0	0	0	0	0	0	0	0	0	0	0
4921518K17Rik	chr12:57540627-57737911	0.724641	0.441923	0.663435	0.46563	0.144626	0.68939	0.116033	0.417748	0.366012	0.873636	0	0.291345	0	0.143307	0.598773	0.513744	0.252378	0.261839	0.695599	0.506821	0.131767	0.861611	0.507273	0.532676	0.222004	0.256298	0.276282	0.262385	0.596521
4921524J17Rik	chr8:85408758-85432841	6.97806	5.54867	5.32583	6.01302	7.83802	4.79131	6.40115	5.59517	4.15292	3.50018	4.44936	6.93317	3.37101	5.44754	2.85347	4.27488	4.04464	3.34273	4.17146	4.16985	4.09673	6.00333	5.20276	1.90696	3.73006	7.33902	4.6324	2.71989	5.3565
4921524L21Rik	chr18:6603632-6640435	0	0	0	0	0	0	0	0	0	0	0	0	0	0	0	0	0	0	0	0	0	0	0	0	0	0	0	0	0
4921525O09Rik	chr13:52096740-52124160	0	0	0	0.0604029	0	0	0	0	0	0	0	0	0	0	0	0	0	0	0	0	0	0	0	0	0	0	0	0	0
4921528I07Rik	chr9:114237694-114317064	0	0	0	0	0	0	0	0	0	0	0	0	0	0	0	0	0	0	0	0	0	0	0	0	0	0	0	0	0
4921529L05Rik	chr6:53978690-54017383	0	0	0	0.137795	0.171711	0.181584	0.274258	0.590793	0.215414	0.344903	0	0	0.553742	0.167796	0.281239	0	0.199276	0.411779	0	0	0	0	0	0.62648	0	0	0	0.206191	0
4921530L21Rik	chr14:95881224-95882780	0	0	0	0	0	0	0	0	0	0	0	0	0	0	0	0	0	0	0	0	0	0	0	0	0	0	0	0	0
4921531C22Rik	chr2:179976852-179979013	2.5666	2.45405	3.54249	2.36338	3.61029	3.82031	3.85103	3.22944	1.85129	5.6455	5.13157	2.8513	3.24733	3.41534	1.75941	3.20346	3.26181	4.50053	3.2066	2.27014	3.8802	3.46574	3.46935	4.40652	4.36791	1.41331	2.67214	3.86415	2.60956
4921531P14Rik	chr18:83292791-83325884	0	0	0	0	0	0	0	0	0	0	0	0	0	0	0	0	0	0	0	0	0	0	0	0	0	0	0	0	0
4921533I20Rik	chr18:17234482-17235482	1.61647	2.03928	1.12843	1.10838	0.831328	1.46262	0.880902	0.946104	1.37802	3.33101	1.7595	1.08879	2.65088	0.800656	1.34599	1.34135	1.60385	0.659941	1.05639	1.65057	0.497386	1.97282	0.273845	0	0.562687	2.88883	2.61499	0.990717	1.12846
4921534H16Rik	chr9:97444394-98033387	0	0	0	0	0.0871969	0.0923417	0.139819	0	0	0.175511	0	0.233755	0	0	0	0.123645	0	0	0.0838194	0	0.158683	0	0	0	0.0891692	0	0	0	0.0898249
4921536K21Rik	chr11:3886086-3895126	0.634436	0.81302	0.507963	0.534826	0.854901	0.402322	0.319477	1.60907	0.503333	0.802323	0.319337	0.800448	0.772182	1.12591	0.470713	0.47094	1.10447	0.84067	0.547667	0.760142	0.34553	0.863543	0.199396	0.366172	0.388436	0.704725	0.271797	1.26169	0.513025
4921539E11Rik	chr4:103230444-103290953	0	0.21163	0.176085	0	0	0.182786	0	0	0.243992	0	0	0	0	0.168884	0	0	0	0	0	0	0	0	0	0	0	0	0	0	0
4922502D21Rik	chr6:129322164-129331805	0	0.406091	0	0	0	0	0	0	0	0	0	0	0	0	0	0	0.165411	0.342219	0.158859	0.165411	0	0	0	0	0	0	0	0	0
4922502H24Rik	chr13:101226218-101464152	0	0	0	0	0	0	0	0	0	0	0	0	0	0	0	0	0	0	0	0	0	0	0	0	0	0	0	0	0
4922502N22Rik	chr6:139315596-139322576	0	0	0	0	0	0	0	0	0	0	0	0	0	0	0	0	0	0	0	0	0	0	0	0	0	0	0	0	0
4930401C15Rik	chr10:25779313-25837437	0	0	0	0	0	0	0	0	0	0	0	0	0	0	0	0	0	0	0	0	0	0	0	0	0	0	0	0	0
4930401G09Rik	chr5:115352835-115455698	0.48767	0	1.28871	0.196096	0.489795	1.39364	0.389831	1.22376	0.3053	0	0	0.643985	0	0	0.547437	0.403557	1.13482	0.292231	0.323536	0.337086	1.65718	0	0	1.22257	0	0	0.320088	0.403885	0.84488
4930401O10Rik	chr11:71928470-71940122	0	0	0	0	0	0	0	0	0	0	0	0	0	0	0	0	0	0	0	0	0	0	0	0	0	0	0	0	0
4930401O12Rik	chr13:31213409-31241086	0	0	0	0	0	0	0	0	0	0	0	0	0	0	0	0	0	0	0	0	0	0	0	0	0	0	0	0	0
4930402D18Rik	chr15:60953303-60967339	0	0	0	0	0	0	0	0	0	0	0	0	0	0	0	0	0	0	0	0	0	0	0	0	0	0	0	0	0
4930402F06Rik	chr2:35375561-35397174	0	0	0	0	0	0	0	0	0	0	0	0	0	0	0	0	0	0	0	0	0	0	0	0	0	0	0	0	0
4930402F11Rik	chr7:69496093-69499689	0	0	0	0	0	0	0	0	0	0	0	0	0	0	0	0	0	0	0	0	0	0	0	0	0	0	0	0	0
4930402H24Rik	chr2:130706199-130840788	5.13305	5.08867	5.31872	5.13313	3.79463	5.99776	7.31883	5.08587	6.01195	5.11406	4.96083	5.43773	6.26028	5.71894	6.71772	5.25357	5.75157	7.77721	6.13696	3.85377	6.4635	4.65933	3.96935	5.2054	5.70283	4.36231	4.88723	5.62854	5.13787
4930402K13Rik	chrX:9104561-9106342	0	0	0	0.115589	0	0	0	0	0	0	0	0	0	0	0	0	0	0	0	0	0	0	0	0.526466	0	0	0	0	0
4930403D09Rik	chr11:34226814-34783909	0	0	0.462743	0	1.36516	0	0	0	0	0	0	0	0	0	0.722773	0.92268	0	0	0.860487	1.3453	0	0	0.444331	0	0	0	0	0.53549	0.916476
4930404A05Rik	chr16:52799507-52815744	0	0	0	0	0	0	0	0	0	0	0	0	0	0	0	0	0	0	0	0.415142	0	0	0	0	0	0	0	0	0
4930404H11Rik	chr12:71540606-71556133	0.318656	0	0	0	0	0	0	0	0	0.764927	0	0	0	0	0	0.261121	0	0	0	0	0	0	0.375598	0	0	0	0	0.452762	0
4930404H24Rik	chr2:153407460-153529971	0.135279	0	0.413375	0.0651976	0	0.107144	0.162216	0.280578	0.255462	0	0	0.135428	0	0.260203	0.670427	0.143233	0.0942961	0.243827	0.0778907	0.101213	0.184019	0.146155	0	0.371708	0	0	0	0	0
4930404I05Rik	chr16:90936091-91044610	1.18544	0.349055	0	0.455131	0.284589	0.300403	1.80834	0.647272	0.707005	1.70978	0.902957	0	0.453343	0.821253	0.460305	0.589686	0.658616	1.01591	0.542155	0.564752	0.510427	0	1.12415	1.02715	0	1.97611	0	1.35559	0
4930404I20Rik	chr6:139555597-139558120	0	0	0	0	0	0	0	0	0	0	0	0	0	0	0	0	0	0	0	0	0	0	0	0	0	0	0	0	0
4930404K13Rik	chr14:119137013-119869815	0	0	0	0	0	0	0	0	0	0	0	0	0	0	0	0	0	0	0	0	0	0	0	0	0	0	0	0	0
4930404N11Rik	chr10:81357473-81366225	0	0	0	0.49911	0.651522	0.579379	0	0	0	3.67301	0.000612124	0	0.230238	0	1.22806	0	0.488946	0	0.970066	0.649007	0	0	0.675173	2.39041	1.50213	0	0	0	1.5528
4930405A10Rik	chr14:22019501-23094571	0.237664	0.349878	0	0	0	0.301046	0	0	0	0	0	0.746401	0	0.27441	0	0	0.330106	0	0.271728	0.283074	0	0	0.281733	0	0	0	0	0	0.290251
4930405A21Rik	chr2:156613632-156764363	0.464597	1.70964	0.283786	0.222988	0.836292	0	0.886125	0.634448	1.38604	1.11692	0.884986	0.730073	1.33311	0.536883	0.902511	0.963633	0.645337	0.331904	0.796954	0	0	0	0.275446	0	1.13204	0	0.263033	0.664338	0.8513
4930405D01Rik	chr16:52828812-52953947	0	0	0	0	0	0	0	0	0	0	0	0	0	0	0	0	0	0	0	0	0	0	0	0	0	0	0	0	0
4930405D11Rik	chr11:90804690-90895152	0	0	0	0	0	0	0	0	0	0	0	0	0	0	0	0	0	0	0	0	0	0	0	0	0	0	0	0	0
4930405J17Rik	chr10:20148919-20281590	2.05589	3.65298	3.51916	3.93028	2.96705	3.64132	4.66916	0.553999	1.81066	4.9278	3.10589	1.2627	2.31186	1.84999	4.69286	1.99539	4.55523	2.90283	0.466722	4.37919	2.62223	1.38477	1.44474	1.75069	2.98782	1.68343	2.76501	1.74118	4.9677
4930405L22Rik	chr5:45926821-45932409	0	0	0	0	0	0	0	0	0	0	0	0	0	0	0	0.367532	0	0	0	0	0	0	0	0	0.553067	0	0.511231	0	0
4930405O22Rik	chr17:63041383-63502171	1.70512	1.79335	0.595194	1.16885	1.46176	0	1.85741	0.664692	1.45193	2.34195	2.78227	0.382191	0.465362	1.68588	0.472558	0.605289	1.69144	1.04332	1.3922	1.16018	0	0.831585	1.15444	0	2.07654	0	0.551312	1.74012	0.892057
4930406D18Rik	chr3:100426404-100437754	0	0	0	0	0	0	0	0	0	0	0	0	0	0	0	0	0	0	0	0	0	0	0	0	0	0	0	0	0
4930407G08Rik	chr4:107953931-107960721	0	0	0	0	0	0	0	0	0	0	0	0	0	0	0	0	0	0	0	0	0	0	0	0	0	0	0	0	0.435186
4930407I02Rik	chr6:143232344-143297879	0.0592466	0.0742474	0.0619389	0.114217	0.0938424	0	0	0.108245	0	0	0.455287	0.125683	0	0.092705	0.155032	0.0664738	0	0	0	0.0608634	0	0	0.0939029	0	0	0	0.179533	0	0
4930407I10Rik	chr15:82059150-82066538	0	0	0	0	0	0	0	0	0	0	0	0	0	0	0	0	0	0	0	0	0	0	0	0	0	0	0	0	0
4930407I19Rik	chr10:66145295-66200465	0	0	0	0	0	0	0	0	0	0	0	0	0	0	0	0	0	0	0	0	0	0	0	0	0	0	0	0	0
4930412B13Rik	chr2:117821927-118111202	0	0	0	0	0	0	0	0	0	0	0	0	0	0	0	0	0	0	0	0	0	0	0	0	0	0	0	0	0
4930412C18Rik	chr4:9770584-9823411	0.20489	0.149898	0	0	0.0613322	0.259917	0	0.0709154	0.155364	0	0	0.0824721	0.100081	0.121734	0.203379	0.0436347	0	0	0.177078	0.18431	0.223651	0.266464	0.184529	0	0.0627813	0.652833	0.234455	0.0742397	0
4930412E21Rik	chr3:23461082-23521205	0	0	0	0	0	0	0	0	0	0	0	0	0	0	0	0	0	0	0	0	0	0	0	0	0	0	0	0	0
4930412F12Rik	chr8:57523824-57663430	9.84713	16.6155	22.9207	16.1943	11.9479	16.1422	17.8994	23.9272	15.0225	25.2116	14.0351	16.46	12.679	16.8732	18.6165	12.9184	18.2783	16.8467	17.5875	9.72851	12.5783	11.9383	13.6757	17.1644	17.7959	12.7374	9.60904	17.47	15.0342
4930412L05Rik	chr4:53201518-53220013	0.0275766	0.0671937	0.0540216	0.0221649	0	0	0	0	0	0.110909	0	0	0.0540329	0	0	0.0476948	0.0384398	0.0332968	0	0	0	0	0.0331702	0	0.133959	0.232459	0.0263361	0	0.160256
4930412O13Rik	chr2:9881245-9889540	0	0	0	0.048493	0	0.0638089	0	0	0	0.121305	0	0	0.0982883	0	0.0998684	0	0.0700856	0	0	0	0	0	0	0	0	0	0	0	0
4930413E15Rik	chr5:118952338-118961261	0	0	0	0	0	0	0	0	0	0	0	0	0	0	0	0	0	0	0	0	0	0	0	0	0	0	0	0	0
4930413F20Rik	chr15:34572798-34679439	0.604677	0	0	1.03595	0.000758936	0.389694	3.5726	1.15728	1.42604	0.0968478	2.87364	0.0558766	1.73072	1.88214	1.03038	0.124554	1.10644	0.868358	0.718361	0.694241	1.86179	1.83413	0.987441	3.88274	1.97557	0.000372963	0	0	0.442362
4930413G21Rik	chr7:122969057-122970459	17.2213	11.0335	14.5305	12.0442	10.5111	10.7156	15.2781	17.8461	11.9924	6.40673	27.5364	11.6798	14.2001	17.2032	15.958	14.9704	15.0244	13.4893	11.4949	12.7179	11.868	12.1109	12.5034	12.9917	13.7673	11.8415	10.327	14.4082	14.9876
4930413M19Rik	chr14:50503768-50520943	0	0	0	0	0	0	0	0	0	0	0	0	0	0	0	0	0	0	0	0	0	0	0	0	0	0	0	0	0
4930414F18Rik	chr16:12765793-12848653	0	0	0	0	0	0	0	0	0	0	0	0	0	0	0	0	0	0	0	0	0	0	0	0	0	0	0	0	0
4930414N06Rik	chr19:44918504-44984550	1.71323	2.53795	1.12763	0.818456	1.10965	1.14631	0	0.576332	0.735503	2.05236	1.61605	0	0	0.518078	0	0.691151	0	0.604053	1.03794	0.539844	0.909139	0.720222	0.549603	0	0.570556	0	0.602859	0	0.516912
4930415F15Rik	chr11:11463246-11515192	0	0.12807	0.106721	0	0	0	0.167812	0	0.132144	0	0	0	0	0	0	0	0	0	0	0.335922	0	0.151156	0	0	0.107011	0	0	0	0
4930415L06Rik	chrX:89930096-89932852	0	0	0	0	0	0	0	0	0	0	0	0	0	0	0	0	0	0	0	0	0	0	0	0	0	0	0	0	0
4930415O20Rik	chr15:98571003-98589588	2.37004	2.10979	1.73918	3.6193	4.56406	1.79788	0.894694	3.17839	4.84331	0	0	2.88667	2.64629	1.05649	3.58049	1.52009	0	1.99954	1.60987	3.91685	1.0028	0	2.21116	0	2.2915	0	4.76395	1.33177	3.42288
4930417H01Rik	chr2:122702827-122721456	0.626525	0.586575	0.955706	0.82551	1.25778	0.695296	1.35706	0.556869	0.947812	0.943903	1.01526	0.139204	0.689304	0.617687	0.46489	0.68027	0.780292	1.4436	0.773066	1.35289	1.1614	0.751068	0.844795	0.689564	0.999924	0.367734	0.357885	1.02282	0.772814
4930417O13Rik	chr6:125265524-125273777	0	0	0	0	0	0	0	0	0.31104	0.500399	0	0	0	0	0	0	0	0	0	0	0	0	0	0	0	0	0	0	0
4930417O22Rik	chr11:101952420-101960574	0	0	0	0	0	0	0	0	0	0	0	0	0	0	0	0	0	0	0	0	0	0	0	0	0	0	0	0	0
4930419G24Rik	chr3:32947925-33143274	0	0.317936	0.527992	0.207536	0.259299	0.547593	0	0	0	0	0	0.340322	0	0	0	0.179715	0	0.309113	0	0	0	0	0	0	0	0	0	0	0
4930421P07Rik	chr5:38574836-38575732	0	0	0	0.25254	0	0	0	0	0	0	0	0	0	0	0	0	0	0	0	0.313256	0.565709	0.448663	0.311513	0	0	0	0.29758	0.375608	0
4930423D24Rik	chr10:117177624-117181110	0	0	0	0	0	0	0	0	0	0	0	0	0	0	0	0	0	0	0	0	0	0	0	0	0	0	0	0	0
4930423M02Rik	chr4:5632327-5642284	0	0	0	0	0	0	0	0	0	0	0	0	0	0	0	0	0	0	0	0	0	0	0.221136	0	0	0	0	0	0
4930425K10Rik	chr5:67933611-67977070	0	0	0	0	0	0	0	0	0	0	0	0	0	0	0	0	0	0	0	0	0	0	0	0	0	0	0	0	0
4930425L21Rik	chr6:135658912-135683391	0	0	0	0	0	0	0	0	0	0	0	0	0	0	0	0	0	0	0	0	0	0	0	0	0	0	0	0	0
4930425O10Rik	chr3:138711534-138726984	0	0	0	0	0	0	0	0	0	0	0	0	0	0	0	0	0	0	0	0	0	0	0	0	0	0	0	0	0
4930426D05Rik	chr18:21480492-21672931	0	0	0	0	0	0.168851	0	0	0	0	0.509857	0	0	0.31252	0	0	0	0	0	0	0	0	0	0	0	1.56948	0.0592584	0.540559	0.462614
4930426I24Rik	chr12:76348899-76403752	0.286852	0	0.350522	0.824992	0.688983	0	0	0.390099	0	0	1.08983	0	0	0.657437	0	0.236136	0	0	0.327321	0.341124	0	0.487903	0.338859	1.23652	0.348837	0	0	0.408529	0.349259
4930426L09Rik	chr2:18842254-18999804	0.440059	0.215302	0.179129	0.42328	0.175843	0.18594	0	0.403217	0	0.353166	0.561147	0	0.566814	0.171735	0.287875	0.246434	0	0	0	0.175302	0	0	0	0	0.179215	0	0	0	0.180145
4930427A07Rik	chr12:113156420-113165458	4.57852	5.53988	5.9615	4.88365	4.09384	5.42052	3.63625	5.74283	3.42242	3.23832	4.92498	4.61346	4.16982	4.56306	4.47881	4.4139	5.44286	5.47026	3.72684	3.44006	3.06301	4.23085	4.0291	2.96155	4.33828	5.18164	4.0493	3.53654	3.91944
4930428D20Rik	chr16:69796140-69800381	0	0	0	0	0	0	0	0	0	0	0	0	0	0	0	0	0	0	0	0	0	0	0	0	0	0	0	0	0
4930428E07Rik	chr12:37880167-38634239	0	0	0	0	0	0	0	0	0.380126	0	0	0	0	0	0	0	0	0	0	0	0	0	0	0	0	0	0	0	0
4930428G15Rik	chr9:115336160-115341924	0.598291	0.441277	0	0.5734	0	0.378739	0.568895	0.406443	0	0	0	0	0	0	0.576541	0.737447	0.415051	0.425517	0.341141	0	1.92321	0.508304	0	1.28793	0.363636	0	0.337422	0	0.363918
4930428N03Rik	chr14:24617554-24631373	0	0	0	0	0	0	0	0	0	0	0	0	0	0	0	0	0	0	0	0	0	0	0	0	0	0	0	0	0
4930428O21Rik	chr5:107698211-107703480	0	0	0	0	0	0	0	0	0	0	0.471841	0	0	0	0	0	0.171446	0	0	0	0	0.212366	0	0	0	0	0	0	0
4930429B21Rik	chr3:32334791-32367438	0.689587	0.173488	0.543377	0.789546	0.705142	1.13825	0.417224	1.37977	0.68757	0.786334	2.08488	0.902812	0.633403	1.86623	0.885724	1.76919	0.973638	1.87048	1.20136	2.30824	1.14759	0.816541	0.415082	2.10044	0.434703	1.95537	0.675833	0.691344	0.581596
4930429D17Rik	chr5:103230374-103299029	0	0	0	0	0	0	0	0	0	0	0	0	0	0	0	0	0	0	0	0	0	0	0	0	0	0	0	0	0
4930429F11Rik	chr17:79475623-79477885	0	0	0	0	0	0	0	0	0	0	0	0	0	0	0	0	0	0	0	0	0	0	0	0	0	0	0	0	0
4930429F24Rik	chr9:79793640-79803235	0.429108	0.839678	0.174668	0.550377	0.857295	0.543955	0.821577	0.393292	2.58124	0.688798	0	0	1.10589	1.00534	0.561669	0.480858	1.59188	0.411182	0.492567	0.170963	1.24046	1.47696	0.682646	0.625577	0.873884	0.601886	0.488406	0.617676	0.702807
4930429P21Rik	chr9:107350508-107354161	0	0	0	0	0	0	0	0	0	0	0	0	0	0	0	0.165324	0	0.568034	0	0	0	0	0	0	0	0	0	0	0.242804
4930430A15Rik	chr2:111187991-111229602	0	0	0	0	0	0	0	0	0	0	0	0	0	0	0	0	0	0	0	0	0	0	0	0	0	0.460195	0	0	0
4930430E12Rik	chr4:6355307-6357615	0	0	0	0	0	0	0	0	0	0	0	0	0	0	0	0	0	0	0	0	0	0	0	0	0	0	0	0	0
4930430F08Rik	chr10:100487547-100589387	2.14693	3.4274	0.826501	1.64542	2.55517	2.2247	2.16359	2.29548	3.44097	1.78364	0.662027	1.47281	1.58743	1.78397	1.66177	1.62106	1.84754	1.53559	1.59291	2.19537	2.49702	2.43238	2.05588	1.54907	1.36005	1.67768	1.26757	2.41001	1.40665
4930430F21Rik	chr15:31039125-31043331	0	0	0	0	0	0	0	0	0	0	0	0	0	0	0	0	0	0	0	0	0	0	0	0	0	0	0	0	0
4930430J02Rik	chr9:57385094-57440175	0	0	0	0	0	0	0	0	0	0	0	0	0	0	0	0	0.915675	0	0	0	0	0	0	0	0	0	0	0	0
4930431F10Rik	chr10:44730776-44738900	0	0	0	0	0	0	0	0	0	0	0	0	0	0	0	0	0	0	0	0	0	0	0	0	0	0	0	0	0
4930431F12Rik	chr5:44966200-44978805	0	0	0	0.0892757	0	0	0	0	0	0	0	0	0	0	0	0	0	0	0	0	0	0	0	0	0	0	0	0	0
4930431P03Rik	chr14:44845542-44974953	0	0	0.112104	0	0	0	0	0	0	0	0	0	0	0	0	0	0	0.132437	0	0.109965	0	0.158693	0	0	0	0	0.104825	0	0
4930431P22Rik	chr14:76739842-76762218	0	0.209452	0.178057	0	0.17479	0.18483	0.279138	0.0988706	0	0	0	0	0	0	0.286185	0	0.203892	0.103302	0	0.171444	0	0	0.419781	0.315108	0	0	0	0.310531	0
4930432E11Rik	chr7:29556614-29576779	0	0	0	0.0343977	0	0	0	0	0	0	0	0	0	0.0424859	0	0	0	0	0	0	0	0	0	0.157709	0	0	0	0	0
4930432J09Rik	chr14:103977627-104039607	0	0	0	0	0	0	0	0	0	0	0	0	0	0	0	0	0	0	0	0	0	0	0	0	0	0	0	0	0
4930432K21Rik	chr8:84147946-84172597	0.378126	0.138501	0.426916	0.273109	0.209434	0.443483	0.503364	0.241386	0.713966	0.455598	0	0.14005	0.367512	0.223134	0.373367	0.296296	0.131603	0.545265	0.603536	0.314128	0.617103	0.151125	0.452682	0	0.694175	0	0.431589	0.409691	0.646588
4930432L08Rik	chr5:76332538-76363777	0.348573	0	0	0	0.418	0	0.666483	0	0	0	0	0.275991	0	0	0	0.291629	0.156844	0.249982	0.199795	0	0	0	0	0	0	0	0	0	0
4930432M17Rik	chr3:121670762-121682982	0	0	0	0	0	0	0	0	0	0	0	0	0	0	0	0	0	0.287492	0	0	0	0	0	0	0	0	0	0	0
4930432O09Rik	chr10:121199140-121202663	0	0	0	0	0	0	0	0	0	0	0	0	0	0	0	0	0	0	0	0.126694	0	0	0	0	0	0	0	0	0
4930433B08Rik	chr3:18468284-18480477	0	0	0	0	0	0	0	0	0	0	0	0	0	0	0	0	0	0	0	0	0	0	0	0	0	0	0	0	0
4930433I11Rik	chr7:40987608-40994833	0	0	0	0	0	0	0	0	0	0	0	0	0	0	0	0	0	0	0	0	0	0	0	0	0	0	0	0	0
4930433N12Rik	chr9:3190268-3199813	0	0	0.194307	0	0.19076	0.201664	0	0	0	0	0	0	0	0.185919	0	0	0	0.228443	0.365025	0	0	0	0	0	0	0	0	0	0.195246
4930434B07Rik	chr1:90153517-90159455	0	0	0	0	0	0	0	0	0	0	0	0	0	0	0	0	0	0	0	0	0	0	0	0	0	0	0	0	0
4930434J06Rik	chr14:71856708-71920438	0	0	0	0	0	0	0	0	0	0	0	0	0	0	0	0	0	0	0	0	0	0	0	0	0	0	0	0	0
4930435E12Rik	chr16:38812203-38828772	0	0	0	0	0	0	0	0	0	0	0	0	0	0	0	0	0	0	0	0	0	0	0	0	0	0	0	0	0
4930435F18Rik	chr13:116802094-116838178	0	0	0	0	0	0	0.229463	0	0.180434	0	0	0	0	0	0	0	0	0	0	0.143229	0	0	0	0	0	0	0	0	0
4930437M23Rik	chr5:11485332-11501403	0	0	0	0	0	0	0	0	0	0	0	0	0	0	0	0	0	0	0	0	0	0	0	0	0	0	0	0	0
4930438A08Rik	chr11:58274757-58302239	0	0.162471	0	0	0	0	0	0.272131	0	0	0	0	0.191648	0	0	0	0	0.159633	0	0	0	0	0	0	0.135558	0	0	0	0
4930438E09Rik	chr14:67233291-67432969	0	0	0	0	0	0	0	0	0	0	0	0	0	0	0	0	0	0	0	0	0	0	0	0	0	0	0	0	0
4930439A04Rik	chr1:37299837-37410740	0.838766	2.15104	2.3457	1.44613	1.71565	1.72622	1.67377	1.44383	1.63235	1.85081	1.73994	1.80001	1.28719	1.28839	1.1011	1.19165	0.923594	2.08922	1.2846	2.13195	1.21432	0.602574	1.54505	0.459769	0.982682	1.76956	0.637173	1.36047	1.5633
4930439D14Rik	chr1:156804165-156940195	0.827925	1.70226	2.02217	2.48718	0.992672	2.00182	4.11718	2.27246	2.87405	3.18814	1.89848	1.91912	2.46976	2.74123	1.86598	2.95772	3.06937	2.50903	2.21139	1.0296	2.28076	3.69754	2.32164	3.4843	2.83035	6.9512	2.63496	1.98276	2.03105
4930440C22Rik	chr1:94797441-94802472	0	0	0	0	0	0	0	0	0	0	0	0	0	0	0	0	0	0	0	0	0	0	0	0	0	0	0	0	0
4930440I19Rik	chr2:78051176-78194430	0	0	0	0	0	0	0	0	0	0	0	0	0	0	0	0	0	0	0	0	0	0	0	0	0	0	0	0	0
4930441H08Rik	chr7:71909694-71939191	0	0	0	0	0	0	0	0	0	0	0	0.851621	0	0	0	0	0	0	0	0	0	0	0	0	0	0	0	0	0
4930441J16Rik	chr2:74298939-74307717	0	0	0	0	0	0	0	0	0	0	0	0	0	0	0	0	0	0	0	0	0	0	0	0	0	0	0	0	0
4930442E04Rik	chr19:59171623-59184456	0	0	0	0	0	0	0	0	0	0	0	0	0	0	0	0	0	0	0	0	0	0	0	0	0	0	0	0	0
4930442J19Rik	chr2:151302038-151316003	0	0	0	0	0	0	0	0	0	0	0	0	0	0	0	0	0	0	0	0	0	0	0	0	0	0	0	0	0
4930442L01Rik	chr3:96829383-96905343	0	0	0	0	0	0	0	0	0	0	0	0	0	0	0	0	0	0	0	0.123302	0	0	0	0	0	0	0	0	0
4930443O20Rik	chr2:85073613-85086461	0.454736	0	0.925536	0	0	0.384268	0	1.24953	0.227772	0.364913	0.579723	0.240765	0.292692	0.354658	0.594604	0.763413	0	0.435489	0.521797	0.181114	0.985278	0.782034	0.542239	0.662364	0.370324	0	0.344879	0	0.744384
4930444A19Rik	chr1:54645339-54926732	1.36041	0.536526	0.699271	1.08349	0.527782	0.874078	0.385047	0.653304	1.21295	0.561006	0.660002	0.632615	1.33115	0.768778	0.289584	1.23289	1.08097	1.62699	2.00173	0.921126	2.51358	0.4627	0.738291	0	1.18522	0	0.911682	1.07415	0.706049
4930444F02Rik	chr10:18588010-18837997	0	0	0.195773	0.231743	0.192124	0.203388	0.153939	0.332293	0.121279	0.193273	0.307746	0.257187	0	0.508843	0.158625	0.430905	0.223333	0.517703	0.228358	0.141671	0.174667	0	0.421371	0	0	0	0.0915978	0.115961	0.197768
4930444G20Rik	chr10:22066308-22068079	0	0.177212	0.147545	0.116301	0.14481	0	0.23158	0	0	0	0	0	0.234172	0.142039	0	0.305663	0	0.347885	0	0	0	0.208336	0.288798	0	0.147761	0	0	0.174226	0.148639
4930444M15Rik	chr14:76514557-76520855	0	0	0	0	0.155705	0	0	0	0	0	0	0.206955	0	0	0	0	0	0	0	0	0	0	0	0	0	0	0	0	0
4930444P10Rik	chr1:16065973-16093344	0	0	0	0	0	0	0	0	0	0	0	0	0	0	0	0.22777	0	0	0	0	0	0	0.326615	0	0	0	0	0	0
4930445E18Rik	chr15:25281438-25292174	0	0	0	0	0	0	0	0	0	0	0	0	0	0	0	0	0	0	0	0	0	0	0	0	0	0	0	0	0
4930445N18Rik	chr18:82855896-82859162	0	0	0	0	0	0	0	0	0	0	0	0	0	0	0	0	0	0	0	0	0	0	0	0	0.324754	0	0	0	0
4930447A16Rik	chr15:37366174-37792572	0	1.33734	0.551571	0.861439	0	0.570353	1.70434	0.681961	1.31942	0	1.69998	0	0	0.504347	0	0.406743	1.24835	0	0	0	0	0	0	0	0.545522	0	1.00867	1.26934	0.6123
4930447C04Rik	chr12:72880192-72917957	0	0	0	0	0.148851	0	0	0.171002	0	0	0	0	0	0	0	0	0	0	0.196873	0	0	0	0	0	0.151862	0	0	0.179039	0
4930447F24Rik	chr9:108094932-108190419	2.00787	1.77139	4.16767	1.35017	0.722541	1.78114	0.629702	1.3852	2.41234	2.89783	2.29826	3.80203	1.92475	3.2671	1.95755	2.84461	1.6743	2.29822	1.88868	3.11308	3.02223	2.40743	1.67981	3.49219	3.67749	1.67973	3.18972	3.46298	3.44061
4930447J18Rik	chr14:47898863-47944189	0	0	0	0	0	0	0	0	0	0	0	0	0	0	0	0	0	0	0	0	0	0	0	0	0	0	0	0	0
4930447K03Rik	chr13:34084154-34113272	0.222257	0	0	0	0	0	0	0.303731	0	0	0	0	0	0	0	0.184661	0	0	0	0	0.479028	0	0	0	0	0	0	0	0
4930447M23Rik	chr2:19344316-19352251	0	0	0	0	0	0	0.1717	0	0	0	0	0	0	0	0	0	0	0	0	0	0	0	0	0	0	0	0	0	0
4930447N08Rik	chr3:122729157-122859374	1.55988	0.286651	0.476485	0.941575	0.467752	0.988261	0.744976	0.801075	1.16735	0.469052	0	1.53956	2.24764	0.453176	0.76091	0.487919	1.35536	1.11716	1.33997	0.930375	0.842239	1.33655	1.3908	0.848296	0.951394	0.816086	1.54881	0.559168	1.20334
4930448C13Rik	chr12:14996388-15050389	0	0	0	0	0	0	0	0	0	0	0	0	0	0	0	0	0	0	0	0	0	0	0	0	0	0	0	0	0
4930448F12Rik	chr13:18084946-18100202	0	0	0	0	0	0	0	0	0	0	0	0	0	0	0	0	0	0	0	0	0	0	0	0	0	0	0	0	0
4930448H16Rik	chr5:143226991-143235046	0	0	0	0	0	0	0	0	0	0	0	0	0	0	0	0	0	0	0	0	0	0	0	0	0	0	0	0	0.52361
4930448I06Rik	chr1:41167559-41181252	0	0	0	0	0	0	0	0	0	0	0	0	0	0	0	0	0	0	0	0	0	0	0	0	0	0	0	0	0
4930448I18Rik	chr5:50151332-50156092	0	0	0	0	0	0	0	0	0	0	0	0	0	0	0	0	0	0	0	0	0	0	0	0	0	0	0	0	0
4930448K20Rik	chr4:9915964-9917397	0	0	0	0	0	0	0	0	0	0	0	0	0	0	0	0	0	0	0	0	0	0	0	0	0	0	0	0	0
4930449C09Rik	chr15:63718317-63737296	0	0	0	0	0	0	0	0	0	0	0	0	0	0	0	0	0	0	0	0	0	0	0	0	0	0	0	0	0
4930449E01Rik	chr14:105498787-105505629	0	0	0	0	0	0	0	0	0	0	0	0	0	0	0	0	0	0	0	0	0	0	0	0	0	0	0	0	0
4930449E18Rik	chr19:57033263-57315204	0	1.23542	0	0	0.995392	0	0	0	2.33167	0	0	1.19982	1.47445	2.61863	0	0.62957	1.1319	0	1.83689	2.87787	0	0	0	3.36888	0	0	0	1.12902	0
4930449I24Rik	chr5:146502342-146505183	0	0	0	0	0	0	0	0	0	0	0	0	0	0	0	0	0	0	0	0	0	0	0	0	0	0	0	0	0
4930451E10Rik	chr13:55727115-55784505	0.21829	0	0	0.628823	0.261902	1.10617	0	0.596793	0.326029	0	0	0.687287	0	0	0.84949	0.362933	0.303279	0.312177	0.49955	0.780491	0	0.746709	0.259084	0.947451	0	1.82285	0.494736	0.31246	0.533766
4930451G09Rik	chr16:4941414-4978962	0.218987	0.106883	0.178218	0.422011	0.349701	0.462915	0.280366	0.302682	0.33144	0	0.56052	0.11718	0.56902	0.432232	0.578125	0.681805	0.406676	0.316241	0.420189	0.262435	0.159096	0.126348	0.350087	0	0.268206	0.309403	0.583952	0.739362	0.450293
4930451I11Rik	chr7:126830467-126831544	0	0	0	0	0	0	0	0	0	0	0	0	0	0	0	0	0	0	0	0	0	0	0	0	0	0	0	0	0
4930452A19Rik	chr17:9750751-9775866	0	0	0	0	0	0	0	0	0	0	0	0	0	0	0	0	0	0	0	0	0	0	0	0	0	0	0	0	0
4930452B06Rik	chr14:8379104-8673378	0.376195	0.161373	1.07524	0.741835	0.802497	0.572886	0.637128	0.207936	0	0.545742	0.577694	0.351655	1.06799	0.534736	0.297862	0.702593	0.611302	0.317143	0.126528	0.394141	0.478975	0.952693	0.450989	0.662698	0.405624	0.464796	1.00389	0.158837	0.278918
4930452G13Rik	chr14:79702919-79712930	0	0	0	0	0	0	0	0	0	0	0	0	0	0	0	0	0	0	0	0	0	0	0	0	0	0	0	0	0
4930452N14Rik	chr1:154241520-154270416	0	0	0	0	0	0	0	0	0	0	0	0	0	0	0	0	0	0	0	0	0	0	0	0	0	0	0	0	0
4930453H23Rik	chrX:21206579-21221672	0	0	0	0	0	0	0	0	0	0	0	0	0	0	0	0	0	0	0	0	0	0	0	0	0	0	0	0	0
4930453L07Rik	chr8:9144668-9152138	0	0	0	0	0	0	0	0	0	0	0	0	0	0	0	0	0	0	0	0	0	0	0	0	0	0	0	0	0
4930453N24Rik	chr16:64762204-64771156	12.2983	10.0156	14.2411	12.2929	15.9242	9.49904	8.28688	13.9321	13.201	10.3885	12.717	14.48	12.183	11.8283	14.7259	13.9162	14.3238	11.46	15.485	14.3196	10.7889	14.8697	17.4214	14.4766	11.1968	13.94	13.7833	12.659	15.8928
4930455B14Rik	chr14:8379104-8673378	0	0	0	0	0	0	0	0	0	0	0	0	0	0	0	0	0	0	0	0	0	0	0	0	0	0	0	0	0
4930455C13Rik	chr10:21295978-21374758	3.59971	2.25218	0.741662	1.03165	2.4039	3.15202	7.33977	6.74039	3.84004	2.95877	2.83471	3.72711	2.73808	3.64157	5.85959	1.81405	2.54476	3.3055	3.17654	1.62459	3.28649	1.63101	2.2681	3.78604	2.5403	5.4966	3.10176	2.02803	2.34471
4930455D15Rik	chr18:32663641-32866955	0	0	0	0	0	0.169427	0	0	0	0	0	0	0	0	0	0	0	0	0	0	0	0	0	0	0	0	0	0	0
4930455F16Rik	chr16:4219911-4229116	0	0	0	0	0	0	0	0	0	0	0	0	0	0	0	0	0	0	0	0	0	0	0	0	0	0	0	0	0
4930455G09Rik	chr4:142017897-142028995	1.23353	0	0.502737	0.393028	0.494505	0	0.778193	1.108	1.20711	0	0	0	0	0	0	0	1.13881	0	0	0.486523	0	1.38476	0	0	0	1.68343	0	0	0.49677
4930455H04Rik	chr3:116918261-116984406	0	0	0	0	0.197361	0.208619	0.314852	0.451845	0	0	0	0.260993	0	0	0.32234	0	0.228901	0	0.188771	0	0	0	0.196096	0	0	0	0	0	0
4930455J16Rik	chr13:58741073-58762311	0	0	0	0	0	0	0	0	0	0	0	0	0	0	0	0	0	0	0	0	0	0	0	0	0	0	0	0	0
4930456L15Rik	chr4:103290958-103371869	0	0	0	0	0	0	0	0	0	0	0	0	0	0	0	0	0	0	0	0	0	0	0	0	0	0	0	0	0
4930458A03Rik	chr5:106343861-106364171	0	0	0	0	0	0	0	0	0	0	0	0	0	0	0	0	0	0	0	0	0	0	0	0	0	0	0	0	0
4930459C07Rik	chr10:96226206-96258908	0.371083	0	0	0	0	0	0.354586	0	0	0	0	0	0.356858	0.215929	0	0	0	0	0.212599	0.221411	0	0	0	0	0	0	0	0	0
4930459I23Rik	chr3:96345286-96358812	0	0	0	0	0	0	0	0	0	0	0	0	0	0	0	0	0	0	0	0	0	0	0	0	0	0	0	0	0
4930459L07Rik	chr5:58443238-58452998	0	0	0	0	0	0	0	0	0	0	0	0	0	0	0	0	0	0	0	0	0	0	0	0	0	0	0	0	0
4930461C15Rik	chr16:58403620-58408342	0	0	0	0	0	0	0	0	0	0	0	0	0	0	0	0	0	0	0	0	0	0	0	0	0	0	0	0	0
4930461G14Rik	chr9:58455172-58473615	0	0	0	0	0	0	0.593091	0	0	0	0	0	0	0	0	0	0.432849	0	0	0.370597	0	0	0	0	0	0	0	0	0
4930463O16Rik	chr10:84488292-84497676	0	0	0	0	0	0	0	0	0	0	0	0	0	0	0	0	0	0	0	0	0	0	0	0	0	0	0	0	0
4930465K10Rik	chr18:77631487-77715445	0	0	0	0	0	0	0	0	0	0	0	0	0	0.279298	0	0	0	0	0.202127	0	0	0	0	0	0	0	0	0.253199	0
4930465M20Rik	chr12:107723742-107735488	0	0	0	0	0	0	0	0	0	0	0	0	0	0	0	0	0	0	0	0	0	0	0	0	0	0	0	0	0
4930467D21Rik	chr5:97392416-97588126	0.0687818	0	0.167927	0.066282	0	0	0	0.0950976	0	0	0	0.11048	0	0.0815079	0.136258	0	0	0	0	0.0824423	0	0.119097	0	0	0	0	0	0	0
4930467E23Rik	chr8:19704310-19753603	1.38494	1.68844	2.36664	1.63679	1.16073	1.27304	1.15389	1.32563	1.54098	1.55878	1.24237	1.19008	0.631768	1.4674	1.19216	1.25938	1.28657	1.65555	1.59627	1.42525	2.292	1.58029	1.44185	0.815633	1.86753	1.56982	1.58525	1.18696	1.46818
4930467J12Rik	chr13:114586509-114607124	0	0	0	0	0	0	0	0	0	0	0	0	0	0	0	0	0	0	0	0	0	0	0	0	0	0	0	0	0
4930467K11Rik	chr10:57478382-57513143	0	0	0	0	0	0	0	0	0	0	0	0	0	0	0	0	0	0	0	0	0	0	0	0	0	0	0	0	0
4930469G21Rik	chr1:161142545-161170510	0	0	0	0	0	0	0	0	0	0.586945	0.929712	0.383115	0	0	0	0.202249	0	0	0	0	0	0	0	0	0	0	0	0	0
4930469K13Rik	chr11:34047200-34104193	0.231431	0	0.111164	0	0.218157	0	0	0.125678	0.357204	0	0	0	0.458022	0.107527	0	0.154223	0.126783	0.131333	0.104749	0.436185	0	0.472117	0.109036	0	0	0	0.479092	0.474018	0.404804
4930470H14Rik	chr17:4044657-4082995	0	0	0	0	0	0	0	0	0	0	0	0	0	0	0	0	0	0	0	0	0	0	0	0	0	0	0.140914	0	0
4930470O06Rik	chr8:59825648-59844721	0	0	0	0	0	0	0	0	0	0	0	0	0	0	0	0	0	0	0	0	0	0	0	0	0	0	0	0	0
4930470P17Rik	chr2:170576042-170602017	0	0	0	0	0	0	0	0	0	0	0	0	0	0	0	0	0	0	0	0	0	0	0	0	0	0	0	0	0
4930471C04Rik	chr14:64099294-64104235	0	0	0	0	0	0	0	0	0	0	0	0	0	0	0	0	0	0	0	0	0	0	0	0	0	0	0	0	0
4930471G03Rik	chr18:36016759-36199048	0	0	0	0.362792	0	0	0	0.512211	0	0	0	0	0	0	0	0.308125	0	1.07324	0.43106	0	0	0	0	0	0.9196	0	0.425825	0.536479	0.459107
4930471G24Rik	chr13:47667504-47668393	0	0	0	0	0	0	0	0	0	0	0	0	0	0	0	0	0	0	0	0	0	0	0	0	0	0	0	0	0
4930471L23Rik	chr17:71315455-71341804	0	0	0	0	0	0	0	0	0	0	0	0	0	0	0	0	0	0	0	0	0	0	0	0	0	0	0	0	0
4930471M09Rik	chr6:91430459-91440854	0	0.299892	0.249105	0	0	0	0	0.279078	0	0	0	0	0	0	0	0.339774	0	0	0	0	0.440139	0	0.242293	0	0	0	0.231298	1.1689	0.24956
4930473A02Rik	chr2:130450250-130563749	0.158111	0.457153	0.19751	0.307886	0.190721	0	0.314076	0.444898	0.467743	0.391732	0.595305	0.253148	0.300476	0	0.633971	0.56115	0.433068	0.223613	0.178612	0.757521	0	0.269893	0.37632	0	0.386911	0	0.371315	0.243245	0.395539
4930473H19Rik	chr12:88360490-88461726	0.710085	0.636752	0.831485	0.320911	0.674431	0.829226	0.786225	0.417358	1.04365	1.0817	0	0.855595	0.876215	0.810867	0.648399	0.587655	0.277089	0.55647	0.853784	0.40068	1.02041	1.12055	0.85323	1.97795	0.616845	0.541695	0.325694	0.824302	0.742863
4930473O22Rik	chr10:97590983-97596931	0	0	0	0	0	0	0	0	0	0	0	0	0	0	0	0	0	0	0	0	0	0	0	0	0	0	0	0	0
4930474G06Rik	chr18:28560163-28998176	0	0	0	0	0	0	0	0	0	0	0	0	0	0	0	0	0	0	0	0	0	0	0	0	0	0	0	0	0
4930474H20Rik	chr14:90126890-90269760	0	0	0	0	0	0	0	0	0	0	0	0	0	0	0	0	0	0	0	0	0	0	0	0	0	0	0	0	0
4930474M22Rik	chr17:14279489-14404790	0.425501	0	1.04057	0	0	0	0	0	0	0	0	0	0	0	0	0	0	0	0.482684	0	0.903386	1.43136	0.497868	0	0	0	0	1.19972	0.513624
4930474N05Rik	chr14:36094941-36097401	0	0	0	0	0	0	0	0	0	0	0	0	0	0	0	0	0	0	0	0	0	0	0	0	0	0	0	0	0
4930474N09Rik	chr12:99161276-99162808	0	0	0	0	0	0	0	0.523719	0	0	0	0.302042	0.367439	0	0	0.159546	0.265725	0	0	0	0	0	0.227326	0	0	0	0	0	0
4930477N07Rik	chr10:119320233-119331862	0	0	0	0	0	0	0	0	0	0	0	0	0	0	0	0	0	0	0	0	0	0	0	0	0	0	0	0	0
4930478L05Rik	chr16:78540335-78576688	0.113207	0.331962	0.138224	0.435912	0.271307	0.14354	0.217029	0.311982	0	0.272724	0	0.361497	0.439164	0.133228	0	0.0955611	0.315147	0.489132	0.390338	0.135463	0.245995	0.585911	0.135354	0	0.276933	0.477846	0.25815	0.163318	0.27864
4930478P22Rik	chr5:35361552-35367677	0	0	0	0	0	0	0	0	0	0	0	0	0	0	0	0	0	0	0	0	0	0	0	0	0	0	0	0	0
4930479D17Rik	chr6:146657217-146665403	0	0	0.814816	0	0	0	0	0	0	0	0	0	0	0	0	0	0	0	0	0.395564	0	0	0	0	0	0	0	0	0
4930479H17Rik	chr7:30346596-30353946	0.117143	0.171774	0.143032	0.225512	0	0	0	0.161366	0.353164	0	0	0.560797	0	0.137776	0.230713	0	0	0.843335	0.134614	0.140152	0	0.404056	0	1.02736	0.286523	0.494256	0.400596	0.337893	0.144128
4930480E11Rik	chrX:78369642-78371128	0	0	0	0	0	0	0	0	0	0	0	0	0	0	0	0	0	0	0	0	0	0	0	0	0	0	0	0	0
4930480G23Rik	chr4:19979444-20005739	0	0	0	0	0	0	0	0	0	0	0	0	0	0	0	0	0	0	0	0	0	0	0	0	0	0	0	0	0
4930480K15Rik	chr17:90033643-91093102	0.0955507	0.140013	0.116656	0.276058	0.228947	0	0	0	0.144325	0.460513	0.732901	0	0	0.112763	0.188677	0.16174	0.133034	0	0.109901	0.114412	0	0.66033	0.114384	0.419919	0	0	0.218115	0	0.117729
4930480K23Rik	chr14:69732783-69767113	0.591635	0.811542	1.144	1.85099	1.65974	1.26578	1.25218	1.04136	0.330492	1.27651	0.83991	0.703227	2.17485	0.657768	1.31276	0.944116	1.11568	1.75354	1.41604	1.63101	0.671931	2.75756	1.79131	2.32162	0.830284	1.71091	1.36895	1.20223	1.64391
4930480M12Rik	chr12:26211266-26252545	0	0	0	0	0	0	0	0	0	0	0	0	0	0	0	0	0	0	0	0	0	0	0	0	0	0	0	0	0
4930481A15Rik	chr19:5406814-5424979	4.70093	3.33096	4.25483	3.18155	5.63535	3.30753	2.23684	3.33553	2.34732	3.75388	2.65131	4.41018	8.38958	3.65729	4.78172	4.95448	2.91423	2.23316	4.39483	4.57296	3.8053	4.77249	1.86903	5.33136	5.31794	4.37324	6.13684	4.49707	3.40975
4930482G09Rik	chr3:153147942-153152108	0	0	0	0	0	0	0	0	0.430086	0	0	0	0	0	0	0.238477	0	0	0	0	0	0	0	0	0	0	0	0	0
4930483J18Rik	chr15:81190852-81192757	0	0	0	0.199624	0	0	0	0.284336	0	0	0	0	0.39871	0	0	0	0	0	0.237926	0.24781	0	0.35579	0	0	0	0	0.235672	0.595468	0
4930483K19Rik	chr10:76531564-76570532	0.541209	0	0	0.358809	0	0.457239	0.344883	0.524225	0.270373	0.43409	0	0.303261	0.373157	0	0.740234	0.541465	0.752425	0.258651	0.413516	0.496671	1.56018	0.337151	0.890959	0.786023	0.23985	0.756195	0.677458	0.51792	0.918075
4930483O08Rik	chr7:133128250-133142457	0.223018	0	0	0	0	0	0	0	0	0	0	0.350873	0.427078	0	0	0.185273	0	0.318842	0	0	0	0.381302	0	0	0	0	0.252662	0	0
4930484H19Rik	chr10:126788850-126793710	0	0	0	0	0	0	0	0	0	0	0	0	0	0	0	0	0	0	0	0	0	0	0	0	0	0	0	0	0
4930486F22Rik	chr10:86048745-86499025	0.476523	0	0	0	0	0	0	0	0.695345	0	0	0	0	0	0.899246	0	0.658883	0.669896	0	0	0	0	0.555547	0	0	0	0.531841	1.33804	0
4930486I03Rik	chr1:20057778-20618082	0	0	0	0	0	0	0	0	0	0	0	0.480773	0	0	0	0.336453	0	0	0	0	0	0	0.46441	0	0	0	0	0	0
4930486L24Rik	chr13:60842611-60864416	0	0	0	0	0	0	0	0.220065	0.240657	0.385805	0	0	0	0	0	0	0	0	0	0	0	0	0	1.39955	0	0	0	0.460837	0.393346
4930487D11Rik	chr5:38344388-38349197	0	0	0	0	0	0	0	0	0	0	0	0	0	0	0	0	0	0	0	0	0	0	0	0	0	0	0	0	0
4930487H11Rik	chr1:62703316-62818692	0.527303	0.776879	1.9327	0.505757	1.58245	2.3371	1.00427	0.359152	2.35287	5.06758	0	1.65018	2.00998	0.909731	2.55116	2.17738	1.46454	1.50357	1.50549	0	1.13292	1.79702	1.55963	0	1.92507	2.19132	1.49047	0	1.92853
4930488B22Rik	chr1:184712496-184718989	0	0	0	0	0	0	0	0	0	0	0	0	0	0	0	0	0	0	0	0.149046	0	0	0	0	0	0	0	0	0
4930488L21Rik	chr8:93810560-93969388	0.686402	0.50321	0.977766	0.880983	0.685424	0.580205	1.09653	1.26096	0.517472	0.826772	0.876688	0	0.887459	0.807641	0.676157	0.289653	0.636905	0.82374	0.657385	0.410652	0.248564	0.789369	0.547074	1.00359	0.41976	1.93129	0.391278	0.660099	0.703888
4930488N24Rik	chr17:14101816-14109145	0	0	0	0	0	0	0	0	0	0	0	0	0	0	0	0	0	0	0	0	0	0	0	0	0	0	0	0	0
4930500A05Rik	chr17:84511883-84622143	0.634897	1.31524	1.35477	0.917242	0.823176	1.60889	0.83522	1.17244	0.881007	0.636793	1.4219	1.3393	0.931505	0.943412	1.57525	0.946269	1.17902	1.68345	1.76566	0.76115	1.1541	0.653543	1.2712	0.466463	0.745395	2.6976	1.0881	0.613207	1.10934
4930500F04Rik	chr5:149847746-149864280	0	0	0	0	0	0	0	0	0	0	0	0	0	0	0	0	0	0	0	0	0	0	0	0	0	0	0	0	0
4930500G05Rik	chrX:12967587-12994980	0	0	0	0	0	0	0	0	0	0	0	0	0	0	0	0	0	0	1.19964	1.255	0	0	0	0	1.28817	0	0	0	0
4930500H12Rik	chr16:73072345-73410430	0	0	0	0	0	0	0	0	0	0	0	0	0	0	0	0	0	0	0	0	0	0	0	0	0	0	0	0	0
4930500L23Rik	chr5:139523750-139541339	0	0	0	0	0	0	0	0	0	0	0	0	0	0	0	0	0	0	0	0	0	0	0	0	0	0	0	0	0
4930502A04Rik	chr9:68470901-68520200	0	0	0	0	0	0	0	0	0	0	0	0	0	0	0	0	0	0	0	0	0	0	0	0	0	0	0	0	0
4930502C15Rik	chr6:38687511-39084590	0.995967	1.66295	2.20951	0.642853	1.33434	1.73546	1.56475	1.63878	1.28941	1.60473	1.67504	0.643711	1.66099	1.53838	2.9223	1.10197	2.14826	2.08787	1.70645	1.13466	2.09615	1.04563	1.50929	1.47417	1.22279	1.06047	1.47902	1.28751	1.43769
4930502E09Rik	chr11:84829177-84830868	0.325016	0.479847	0	0.933909	0.780938	0.411408	1.85221	0.440737	0	0	3.69757	0.504503	0	0.370317	0.624498	0	0.450746	1.84609	1.11073	1.15745	0.695175	1.10221	0.765851	0	0.394745	0	2.19634	0.923164	2.36855
4930502E18Rik	chrX:53724830-53738565	0.180237	0	0.220134	0.531184	0	0	0	0	0	0	0	0	0	0	0	0.150662	0	0	0	0	0	0	0	0	0	0	0	0	0
4930503B20Rik	chr3:146641931-146688307	4.41416	4.31067	4.53583	5.07613	5.83195	3.75094	4.21812	3.79249	5.32177	8.865	3.46004	5.18709	4.53405	2.95759	5.57774	6.11847	4.28072	3.78381	3.33499	4.42352	4.30003	5.38769	8.75076	2.36496	2.64772	8.62194	2.92671	3.99453	6.93083
4930503E14Rik	chr14:44163060-44172602	0	0	0	0	0	0	0	0	0	0	0	0	0	0	0	0	0	0	0	0	0	0	0	0	0	0	0	0	0
4930503E24Rik	chr10:124469073-124524488	50.3781	44.7832	35.8224	47.6387	76.103	37.1757	39.6216	41.8482	35.5636	37.8911	49.4018	50.7057	49.1978	40.0436	45.4277	33.5938	35.9501	31.3935	36.1081	53.2357	33.3573	42.4148	58.0388	49.1715	44.9191	45.22	42.9482	37.1495	45.3303
4930503F20Rik	chr14:33808070-33811283	0	0	0	0	0	0	0	0	0	0	0	0	0	0	0	0	0	0	0	0	0	0	0	0	0	0	0	0	0
4930503H13Rik	chrX:156539482-156540117	0	0	0	0	0	0	0	0	0	0	0	0	0	0	0	0	0	0	0	0	0	0	0	0	0	0	0	0	0
4930503L19Rik	chr18:70452209-70505254	1.45873	0.903693	1.16959	0.773654	1.14051	1.56654	0.125877	1.85773	0.198497	1.63941	1.52087	0.442787	1.01721	0.781231	0.87703	0.968469	0.774122	1.16011	1.37035	1.495	1.19446	1.3764	1.28886	1.04939	2.11518	0.673188	0.917902	1.07429	1.35326
4930503O07Rik	chr1:194212186-194222759	0	0	0	0	0	0	0	0	0	0	0	0	0	0	0	0	0	0	0	0	0	0	0	0	0	0	0	0	0
4930504C09Rik	chr15:69270532-69274718	0	0	0	0	0	0	0	0	0	0	0	0	0	0	0	0	0	0	0	0	0	0	0	0	0	0	0	0	0
4930504O13Rik	chr11:58446142-58452966	0	0	0	0	0	0	0	0	0	0	0	0	0	0	0	0	0	0	0	0	0	0	0	0	0	0	0	0	0
4930505A04Rik	chr11:30422225-30471829	0	0	0	0	0	0	0	0	0	0	0	0	0	0	0	0	0	0	0	0.301591	0	0	0	0	0	0	0	0.36175	0.309116
4930505G20Rik	chr14:115092211-116525192	0	0	0	0	0	0	0	0	0	0	0	0	0	0	0	0	0	0	0	0	0	0	0	0	0	0	0	0	0
4930505K13Rik	chr7:120156114-120166001	0	0	0	0.474013	0	0.628132	0	0	0	0	0	0	0	0	0	0	0	0	0.562014	0	0	0	0	0	0	0	0	0	0
4930505K14Rik	chr5:148777962-148783080	0	0	0	0	0	0	0	0	0	0	0	0	0	0	0	0	0	0	0	0	0	0	0	0	0	0	0	0	0
4930505N22Rik	chr19:45817363-46013387	0.609195	0.211318	0.351654	0.277024	1.10493	0.730077	0.551327	0.791772	0	0.346677	0.550892	0.738936	0.278284	1.01185	1.18558	0.50337	0.419149	0.646995	0.165271	0.172103	0	1.04316	0.343564	0	0.175936	0.605817	0.327758	0.414524	0.365292
4930505O20Rik	chr8:80512488-80592537	0	0	0	0	0	0	0	0	0	0	0	0	0	0	0	0	0	0	0	0	0	0	0	0	0	0	0	0	0
4930506A18Rik	chr8:106252547-106337988	0.231746	0	0	0	0.278098	0.587126	0.442002	0	0	0	0	1.09254	0	0	1.35069	0	0	0.662252	0.530054	0.276066	0	0.395942	0.549606	0	0	0	0	0.662787	0.566207
4930506C21Rik	chr17:8283812-8327442	0.969203	2.14815	1.19128	0.70492	1.14239	0.602824	0.45372	2.30349	1.79234	3.53124	2.80225	1.53488	1.38748	1.68163	0.961388	1.22902	1.39213	1.03825	1.63233	0.58401	1.02452	1.70973	1.49341	0	0.597199	2.1062	1.34675	1.41702	1.4683
4930507D05Rik	chr10:62422505-62451353	0.02672	0.956873	0.242896	1.04083	1.28325	0.774603	0.207697	1.01727	0.455164	1.02691	0	0	0.457038	0.417164	0.299558	0.285395	0.914771	1.22329	0.436494	0.649409	0	0.509152	0.240968	1.28034	0.686602	0	1.54856	1.12261	0.579661
4930507D10Rik	chr11:80850380-80858300	0	0	0	0	0	0	0	0	0	0	0	0	0	0	0	0	0	0	0	0	0	0	0	0	0	0	0	0	0
4930509E16Rik	chr9:72438516-72531858	0.188403	0	0.460252	0.18104	0.677899	0	1.08003	1.03251	1.69295	0	0	1.19114	1.08673	0.438331	0.367905	0.157302	1.57137	1.07991	0.647558	0	0	1.29213	0.672245	0.820217	0.229864	0	0.427749	0.270282	0.461553
4930509J09Rik	chr3:73066350-73594830	0.142411	0	0	0	0	0	0	0	0	0	0	0	0.275284	0	0	0	0	0	0	0	0	0	0	0	0	0	0	0	0
4930509K18Rik	chr4:40313231-40317719	0	0	0	0	0	0	0	0	0	0	0	0	0	0	0	0	0	0	0	0	0	0	0	0	0	0	0	0	0
4930511A02Rik	chr12:11438232-11444812	0	0	0	0	0	0	0	0	0	0	0	0	0	0	0	0	0	0	0	0	0	0	0	0	0	0	0	0	0
4930511A08Rik	chr6:93675452-94283920	0.819776	1.23012	1.0042	0.776031	0	2.06716	1.52482	1.07202	4.64518	1.95074	0	2.39059	0	0.869642	4.46742	0.627282	0	0	3.65905	2.86616	0	2.67337	0.934183	3.35589	1.95929	0	0.897932	2.2474	0.966744
4930511E03Rik	chr6:94943833-94951545	0	0	0	0	0	0	0	0	0	0	0	0	0	0	0	0	0	0	0	0	0	0	0	0	0	0	0	0	0
4930511M06Rik	chr18:57533779-57731067	1.52267	2.63785	2.57186	2.67212	2.48067	2.18352	3.43439	2.09829	1.42061	1.50906	1.80227	2.00857	2.4464	2.08491	1.85819	1.88318	1.46544	2.51245	1.80148	1.68775	2.24857	2.22094	1.6883	1.37807	1.76662	0.994549	2.44094	1.02548	1.68097
4930512B01Rik	chr12:69746845-69987002	0.643817	0.234066	0.941615	0.31056	0.760789	0.636535	1.18044	0.698372	0	0.742463	1.17942	1.01178	0.346102	0.391067	0.604736	0.141714	0.464666	0.460748	0.373751	0.20209	0	0.554817	0.390201	0	0.402823	0	0	0.91449	0.390314
4930512H18Rik	chr8:61912665-61924768	1.07626	1.44747	0.871975	0.830784	0.657977	0.139378	0.105571	0.380249	0.0832682	0	0	0.353692	0.614443	0.456789	0.7449	0.267889	0.4291	0.238322	1.01331	0.354894	1.19931	0.476261	0.355324	0.484972	0.785625	0.466695	0.795045	0.63695	0.460314
4930512J16Rik	chr6:89269510-89285725	0	0	0	0.110316	0.137326	0	0.219689	0	0.172791	0	0	0	0.22225	0.269089	0	0	0	0	0	0	0	0	0	0	0	0.48366	0.130654	0	0.282047
4930512M02Rik	chr11:11589222-11627838	0	0	0	0	0	0	0	0	0	0	0	0	0	0	0	0	0	0	0	0	0	0	0	0	0	0	0	0	0
4930513D17Rik	chr5:39461748-39603574	0	0	0	0	0	0	0	0	0	0	0	0	0	0	0	0	0.259156	0	0	0	0	0	0	0	0	0	0	0	0
4930513L16Rik	chr15:84905991-84913259	0	0	0	0	0	0	0	0	0	0	0	0	0	0.253587	0.426135	0	0	0	0.250607	0	0	0	0	0	0	0	0	0	0
4930513N10Rik	chr8:95719450-95821728	1.69664	1.72825	0.990592	1.12605	0.799079	1.25805	1.13328	2.25512	1.13062	1.43482	1.44167	0.599167	1.95489	1.877	1.62054	1.6251	1.87026	1.38481	1.29676	1.06991	1.2968	1.5439	1.43059	1.06062	1.83587	3.53762	1.34172	1.38755	1.37311
4930513O06Rik	chrX:139086242-139093403	0	0	0	0	0	0	0	0	0	0	0	0	0	0	0	0	0	0	0	0	0	0	0	0	0	0	0	0	0
4930515B02Rik	chr4:140872692-140878057	0	0	0	0	0	0	0	0	0	0	0	0	0	0	0	0	0	0	0	0	0	0	0	0	0	0	0	0	0
4930515G01Rik	chr5:114773732-114805821	0.712678	0.261812	0.652766	1.02723	0.427448	0.451687	0.340684	1.22108	0.534131	1.28656	2.04085	0.564598	0.685942	0.622708	0.696577	0.149098	0.495471	1.27705	0.204642	0.63843	0.770535	0.611487	0.424082	0	0.869641	1.49361	0.809328	0	0
4930515G16Rik	chr6:67565233-67565699	0.625767	0.933084	1.53176	0	1.50914	1.58043	3.5206	0	0	0	0	1.86901	0	0.682173	0	0.491326	0	0.871233	0	0.734535	1.30933	0	0	0	2.25757	2.50783	2.07847	1.73901	0
4930515L03Rik	chr2:16918677-17013726	0	0	0	0	0	0	0	0	0	0	0	0	0	0	0	0	0	0	0	0	0	0	0	0	0	0	0	0	0
4930515L19Rik	chrX:46267558-46328911	0	0	0	0	0	0	0	0	0	0	0	0	0	0	0	0	0	0	0	0	0	0	0	0	0	0	0	0	0
4930517E11Rik	chr2:124089917-124667789	0	0	0	0.144228	0	0	0	0	0	0	0	0	0	0	0	0	0	0	0	0	0	0	0	0	0.183184	0	0	0	0
4930517G24Rik	chr8:107205121-107217659	0	0	0	0	0	0	0	0	0	0	0	0	0	0	0	0	0	0	0	0	0	0	0	0	0	0	0	0.450971	0
4930517M08Rik	chr17:4634979-4637477	0	0	0	0	0	0	0	0	0	0	0	0	0	0	0	0	0	0	0	0	0	0	0	0	0	0	0.26935	0	0
4930518J21Rik	chr8:56465621-56484968	0	0	0	0	0	0	0	0	0	0	0	0	0	0	0	0	0	0	0	0	0	0	0	0	0	0	0	0	0
4930518P08Rik	chr13:50753392-50765248	0	0	0	0	0	0	0	0	0	0	0	0	0	0	0	0	0	0	0	0	0	0	0	0	0	0	0	0	0
4930519D14Rik	chr13:30615042-30624258	0	0	0	0	0	0	0	0	0	0	0	0	0	0	0	0	0	0	0	0	0	0	0	0	0	0	0	0	0
4930519F09Rik	chr10:28921962-28923507	23.3173	25.9724	20.5833	19.8641	22.7303	24.2167	22.8623	21.4397	20.9175	24.014	27.4133	24.1323	22.8132	17.1195	20.9664	19.9587	22.0823	24.8376	22.4146	27.3688	24.6728	22.4862	23.4675	28.8813	25.2327	20.1018	23.9851	24.0655	20.0184
4930519F16Rik	chrX:103182990-103256632	0	0	0	0	0	0	0	0	0	0	0	0	0	0	0	0	0	0	0	0	0	0	0	0	0	0	0	0	0
4930519F24Rik	chr9:100022299-100034670	0	0	0	0	0	0	0	0	0	0	0	0	0	0	0	0	0	0	0	0	0	0	0	0	0	0	0	0	0
4930519G04Rik	chr5:114853641-114883880	0	0	0	0	0	0.364255	0.547377	0	0	0	0	0	0	0	0	0	0	0	0	0	0.328678	0	0	0	0	0	0	0.218217	0
4930519H02Rik	chr5:15863927-15883766	0	0	0	0	0	0	0	0	0	0	0	0	0	0	0	0	0	0	0	0	0	0	0	0	0	0	0	0	0
4930519K11Rik	chr14:24004990-24005837	0	0.93922	0	0	0	0	0	0	0.90681	0	0	0	0	0	1.16836	0.494221	0	0	0.708389	0	0	0	0	0	0	0	0	0	0
4930520O04Rik	chr9:114368323-114390712	1.87053	2.44535	1.3469	0.883155	1.32267	1.57995	1.58724	1.13732	1.55356	0.499848	0.792679	1.31059	1.59482	1.68735	1.61965	1.03823	1.27759	2.67695	1.66546	2.47808	1.79371	0.711558	1.98119	0	1.26704	1.73745	1.88535	2.08411	1.52563
4930520P13Rik	chr13:70232821-70248122	0	0	0	0	0	0	0	0	0	0	0	0	0	0	0	0	0	0	0	0	0	0	0	0	0	0	0	0	0
4930521E06Rik	chr1:44551496-44796838	0.519574	0	0.317424	0	0.311845	0	0	0.708015	1.15966	1.24845	0	0.40672	0	0.896788	0	1.07336	0	0.37053	0.593491	0	0	0	0.614908	0	0.316195	0	0.587368	0.370713	0.316814
4930521O11Rik	chr14:7362100-7412447	0	0	0.135092	0	0	0	0	0	0	0	0	0	0	0	0	0	0	0	0	0	0	0	0.174079	0	0	0	0	0	0
4930521O17Rik	chr10:67962478-67973708	0	0	0	0	0	0	0	0	0	0	0	0	0	0	0	0	0	0	0	0	0	0	0	0	0	0	0	0	0
4930522H14Rik	chr4:109505331-109531297	0	0	0	0	0	0	0	0	0	0	0	0	0	0	0	0	0	0	0	0	0	0	0	0	0	0	0	0	0
4930522L14Rik	chr5:109677351-109796569	2.26301	1.31522	1.32029	1.7833	2.2108	2.49115	1.85657	1.57782	3.16191	2.30541	0.639631	1.51797	2.38091	2.68162	2.00638	1.26081	1.49515	1.78827	2.82504	2.12535	1.14404	2.29685	2.15815	2.24549	1.82252	1.5082	1.77643	2.28171	2.47899
4930522O17Rik	chr4:53246195-53251120	0	0	0	0	0	0	0	0	0	0	0	0	0	0	0	0	0	0	0	0	0	0	0	0	0	0	0	0	0
4930522P08Rik	chr8:70510473-70512652	0	1.18433	0.967626	0.748395	0.954536	1.99261	1.47131	1.03528	5.6098	0	0	2.31214	2.84001	2.52457	0	0	1.08688	1.0883	0	0	3.26736	1.29112	0	0	0	0	0.866745	2.17008	0.932857
4930523C07Rik	chr1:160044367-160078587	6.61631	7.18356	5.535	6.48014	5.89945	6.33845	5.47349	5.36473	6.4504	5.99663	5.29937	5.36366	4.96152	5.06471	7.33362	6.34298	7.37518	8.21628	7.33567	6.87997	7.66203	6.21972	7.64362	5.26473	6.98769	5.79606	6.65658	6.04983	6.25902
4930523O13Rik	chr15:46435865-46496179	0	0	0	0	0	0	0	0	0	0	0	0	0	0	0	0	0	0	0	0	0	0	0	0	0	0	0	0	0
4930524B15Rik	chr11:31965553-31979655	0	0	0	0	0	0	0	0	0	0	0	0	0	0	0	0	0	0	0	0	0	0	0	0	0	0	0	0	0
4930524B17Rik	chr6:19247898-19278843	0	0	0	0	0	0	0	0	0	0	0	0	0	0	0	0	0	0	0	0	0	0	0	0	0	0	0	0	0
4930524C18Rik	chr14:114766660-114861327	0	0	0	0	0	0	0	0	0	0	0	0	0	0	0	0	0	0	0	0	0	0	0	0	0	0	0	0	0
4930524N10Rik	chrX:154339224-154343392	0	0	0	0	0	0	0	0	0	0	0	0	0	0	0	0	0	0	0	0	0	0	0	0	0	0	0	0	0
4930524O05Rik	chr19:10634227-10666213	0	0	0	0	0	0	0	0	0	0	0	0	0	0	0	0	0	0	0	0	0	0	0	0	0	0	0	0	0
4930524O08Rik	chr9:89826518-89864028	0	0	0	0	0	0	0	0	0	0	0	0	0	0	0	0	0	0	0	0	0	0	0	0	0	0	0	0	0
4930525C09Rik	chr10:97644067-97967090	0	0	0	0	0	0	0	0	0	0	0	0	0	0	0	0	0	0	0	0	0	0	0	0	0	0	0	0	0
4930525D18Rik	chr9:114341110-114364627	0	0	0	0	0.299849	0	0	0	0	0	0	0	0	0	0	0	0	0	0	0	0	0	0	0	0	0	0	0	0
4930525G20Rik	chr13:67796593-67830985	0.34488	0.706892	0.757806	0.797626	0.165215	1.22483	0.397464	0.953647	0.313306	0.498876	1.05952	0.221577	0.268972	0.245207	0.13664	0.41023	0.288233	0.896728	0.714818	0.248023	0.150382	0.477724	0.330901	0.303954	0.844907	0.29249	0.709623	0.599026	0.766093
4930526F13Rik	chr13:54927747-54930753	0	0	0	0	0	0	0	0	0	0	0	0	0	0	0	0	0	0	0	0	0	0	0	0	0	0	0	0	0
4930526H09Rik	chr13:110882410-110908280	0	0	0	0	0	0	0	0	0	0	0	0	0	0	0	0	0	0	0	0	0	0	0	0	0	0	0	0	0
4930526I15Rik	chr9:124422471-124424856	16.2157	16.6278	19.8006	20.0773	16.8966	15.4023	24.0301	18.6905	15.9484	17.439	13.8251	27.8962	19.2188	15.8183	20.3475	24.1328	11.9914	11.2895	12.2439	19.344	22.0796	17.1524	16.9705	16.6716	23.1402	27.6327	21.0434	30.5456	18.2695
4930526L06Rik	chr19:11169417-11299884	0.225593	0	0	0.21661	0	0	0	0	0.67346	0	0	0	0	0	0.438588	0	0.313417	0	0.516114	0.268827	0	0	0.535243	0	0.274897	0	0	0.322767	0.275692
4930527F14Rik	chr14:45543709-45562877	0	0	0	0	0	0	0	0	0	0	0	0	0	0	0	0	0	0	0	0	0	0	0	0	0	0	0	0	0
4930527G23Rik	chr18:29396715-29496416	0	0	0	0	0	0	0	0	0	0	0	0	0	0	0	0	0	0	0	0	0	0	0	0	0	0	0	0	0
4930528A17Rik	chr4:21846326-21876475	0.900711	0.436523	0.730844	0.592518	0.840756	1.01163	0.58156	0.559719	0.608886	1.70939	0.380716	0.479821	0.192966	0.361793	0.587932	0.774403	0.141703	0.896545	0.585172	0.729084	0.431957	0.174734	0.597111	0	0.364496	0.419731	0.797468	0.148823	0.621165
4930528D03Rik	chr13:59733649-59737470	0	0	0	0.173067	0	0	0	0	0.269883	0.433292	0	0	0	0.209739	0.351984	0	0	0	0	0	0	0	0	0	0	0	0	0	0
4930528G23Rik	chr6:148659977-148678000	0	0	0	0	0	0	0	0	0	0	0	0	0	0	0	0	0	0	0	0	0	0	0	0	0	0	0	0	0
4930528H21Rik	chr6:4031840-4047584	0	0	0	0	0	0	0	0	0	0	0	0	0	0	0	0	0	0	0	0	0	0	0	0	0	0	0	0	0
4930528P14Rik	chr2:115329265-115344280	0	0	0	0	0	0	0	0	0	0	0	0	0	0	0	0	0	0	0	0	0	0	0	0	0	0	0	0	0
4930529C04Rik	chr3:91071661-91075192	0.231462	0.0846877	0.282537	0.111554	0.069292	0.0734024	0.111201	0.320287	0.0877031	0	0.444673	0.372335	0.338915	0.137378	0.573924	0.344717	0.322469	0.501901	0.199987	0.138774	0.126265	0.300856	0.138909	0	0.212723	0	0.264758	0.335304	0.214381
4930529K09Rik	chr14:86245969-86262042	0	0	0	0	0	0	0	0	0	0	0	0	0	0	0	0	0	0	0	0	0	0	0	0	0	0	0	0	0
4930529L06Rik	chr16:84679788-84685147	0	0	0	0	0	0	0	0	0	0	0	0	0	0	0	0	0	0	0	0	0	0	0	0	0	0	0	0	0
4930529N20Rik	chr13:35167146-35167824	0	0	0	0	0	0	0	0	0	0	0	0	0	0	0	0	0	0	0	0	0	0	0	0	0	0	0	0	0
4930532I03Rik	chr10:106470269-106933468	0	0	0	0	0	0	0	0.253312	0	0	0	0	0	0	0	0	0	0	0	0	0	0	0	0	0	0	0	0	0
4930532M18Rik	chr1:154241520-154270416	0	0	0	0	0	0	0	0	0	0	0	0	0	0	0	0	0	0	0	0	0	0	0	0	0	0	0	0	0
4930533B01Rik	chr2:113327709-113716768	0.669981	0.657241	0.272952	0.428742	0.268037	0.848725	0.852152	0.610191	0.333396	1.07403	0	0.702525	0	0.775036	0.434193	0.742096	1.24091	0	0.766286	1.06443	0.481323	0.763645	1.05965	0.968773	0	0.931904	1.01199	0.319686	0.81869
4930533I22Rik	chr6:57464072-57499530	0	0	0	0	0	0	0	0	0	0	0	0	0	0	0	0	0	0	0	0	0	0	0	0	0	0	0	0	0
4930533K18Rik	chr10:70868620-70910761	0	0	0	0	0	0	0	0	0	0	0	0	0	0	0	0	0	0	0	0	0	0	0	0	0	0	0	0	0
4930533N22Rik	chr7:75030210-75075166	0	0	0	0	0	0	0	0	0	0	0	0	0	0	0	0	0	0	0	0	0	0	0	0	0	0	0	0	0
4930533P14Rik	chr1:96612056-96662573	0	0	0	0	0	0	0	0	0	0	0	0	0	0	0	0	0	0	0	0	0	0	0	0	0	0	0	0	0
4930535L15Rik	chr9:107992435-108002456	0	0	0	0	0	0	0	0	0	0	0	0	0	0	0	0.389733	0	0	0	0	0	0	0	0	0	0	0	0	0
4930535O05Rik	chr8:87458403-87459437	0	0	0	0	0	0	0	0	0	0	0	0	0	0	0	0	0	0	0	0	0	0	0	0	0	0	0	0	0
4930538E20Rik	chr11:24076543-24173558	0	0	0	0	0	1.25309	0	0	0.72213	0	0	0	0	0	1.53622	0.396177	0	0.695955	0.560618	0	0	0	0	0	0.598625	0	0	0.69521	0
4930538K18Rik	chr4:119205011-119218557	0.527562	0.0769492	0.493389	0.171778	0.0629671	0	0.202161	0.072797	0.0797416	0.423517	1.24586	0.274081	0.205461	0.0624751	0.104381	0.282954	0.660841	0.252201	0.1415	0.389239	0.267463	0	0.0631421	0	0	0.446753	0	0.152419	0.0649631
4930538L07Rik	chr14:47757040-47757519	0	0	0	0	0	0	0	0	0	0	0	0	0	0	0	0	0	0	0	0	0	0	0	0	0	0	0	0	0
4930539C22Rik	chr3:134404142-134423635	0	0	0	0	0	0	0	0	0	0	0	0	0	0	0	0	0	0	0	0	0	0	0	0	0	0	0	0	0
4930539E08Rik	chr17:28895273-28915336	31.7829	28.7765	38.0793	30.9784	33.2041	34.8429	33.6956	31.9526	31.6593	36.1962	37.3972	34.6136	38.3886	32.7806	30.8695	40.8266	36.4342	38.2524	45.3835	33.7982	39.8065	36.3605	35.747	37.5264	43.9826	40.2302	35.6809	40.7247	37.5327
4930539J05Rik	chr3:135436219-135467178	2.37221	1.76308	4.14304	2.8304	0	1.426	2.53138	5.60433	3.48624	1.52663	2.11542	1.74342	3.45248	4.40751	2.10946	4.2635	0	3.39665	3.48124	1.40751	3.55822	0.938756	4.08754	0	4.49534	2.86223	2.00069	8.28842	1.35095
4930539M17Rik	chr3:9061963-9071076	0	0	0	0	0	0	0	0	0	0	0	0	0	0	0	0	0	0.400859	0	0	0	0	0	0	0	0	0	0	0
4930539N22Rik	chr3:13471654-14182287	0.211666	0	0	0	0	0	0.404056	0	0	0	0	0	0.405873	0	0	0	0.294115	0	0	0	0.45656	0	0	0	0.258045	0	0	0	0
4930540M03Rik	chr9:15559863-15641220	0	0	0	0	0	0	0	0	0	0	0	0	0	0	0	0	0	0	0	0	0	0	0	0	0	0	0	0	0
4930542C21Rik	chr16:38017322-38081936	0	0	0	0	0	0	0	0	0	0	0	0.383115	0	0	0	0	0	0	0	0	0	0	0	0	0	0	0	0	0
4930542D17Rik	chr16:50589858-50654166	0	0	0	0	0	0	0	0	0	0	0	0	0	0	0	0	0	0	0	0	0	0	0	0	0	0	0	0	0
4930542M03Rik	chr17:45880118-45881452	0	0	0	0	0	0	0	0	0	0	0	0	0	0	0	0	0	0	0	0	0	0	0	0	0	0	0	0	0
4930542N06Rik	chr5:105409347-105415307	0	0	0	0	0	0	0	0	0	0	0	0.28089	0	0	0	0	0	0	0	0	0.383747	0.304532	0	0	0	0	0	0	0
4930543D07Rik	chr18:14783200-14960424	0.549114	0.919064	0.574583	0.604612	0.187917	0.696436	0.602454	0.758644	0.356006	0.945446	0.602203	0.125836	0.305559	0.649731	0.620879	0.266225	0.327748	0.566211	0.0902913	0.657931	0.341807	0.27144	0.376077	0.345351	0.480295	0.664629	0.268864	0.680776	0.483747
4930543E12Rik	chr7:113100235-113142015	0	0	0	0	0	0	0	0	0	0	0	0	0	0	0	0	0	0	0	0	0	0	0	0	0	0	0	0	0
4930543I03Rik	chr15:86692413-86766134	0	0	0	0	0	0	0	0	0.152282	0	0	0	0	0	0	0	0	0	0	0	0	0	0	0	0	0	0	0	0
4930543N07Rik	chr7:138486658-138608418	0	0	0	0	0	0	0	0	0	0	0	0	0	0	0	0	0	0	0	0	0	0	0	0	0	0	0	0	0
4930544D05Rik	chr11:70614882-70619365	0	0	0	0.24822	0	0.495184	0	0	0.575545	0	0	0	0	0	0	0.427703	0	0	0	0.307917	0	0	0	0	0.31495	0	0	0	0.631119
4930544G11Rik	chr6:65952570-65954014	0	0	0	0	0	0	0	0	0	0	0	0	0	0	0	0	0	0	0	0	0	0	0	0	0	0	0	0	0
4930544M13Rik	chr13:114607227-114697822	0	0	0	0	0	0	0	0	0	0	0	0	0	0	0	0	0	0	0	0	0	0	0	0	0	0	0	0	0
4930545E07Rik	chr18:17568745-17580990	0	0	0	0	0	0	0	0	0	0	0	0	0	0	0	0	0	0	0	0	0	0	0	0	0	0	0	0	0
4930545H06Rik	chr10:68319064-68321142	0	0	0	0	0	0	0	0	0	0	0	0	0	0	0	0	0	0	0	0	0	0	0	0	0	0	0	0	0
4930545L08Rik	chr9:111912310-111918958	0	0	0	0	0	0	0	0	0	0	0	0	0	0	0	0	0	0	0	0	0	0	0	0	0	0	0	0	0
4930545L23Rik	chr2:134786163-135475258	0.582553	0.243796	0.304793	0.240509	0.299058	0.211091	0.479256	0.229871	0.12584	0.401174	0.638724	0.266824	0	0.39359	0.658307	0.352798	0.115893	0.240199	0.383081	0.697869	0.362491	0.431784	0.299133	0	1.01892	0	0.285158	0.120329	0.615661
4930546C10Rik	chr18:68889486-68951528	0	0	0	0	0	0	0	0	0	0	0	0	0	0	0	0	0	0	0	0.107944	0	0	0	0	0	0	0	0	0
4930546K05Rik	chr9:42182237-42209231	0	0	0	0	0	0	0	0	0.087497	0	0	0	0	0	0	0.0491299	0	0	0	0	0.125968	0	0	0	0	0	0	0	0
4930547E08Rik	chr2:103762944-103830155	0	0	0	0	0	0	0	0	0	0	0	0	0	0	0	0	0.697675	0	0	0	0	0	0	0	0	0	0	0	0
4930547E14Rik	chr16:59613320-60614372	0	0	0	0	0	0	0	0	0	0	0	0.750735	0	0	0	0	0	0	0	0	0	0	0	0	0	0	0	0	0
4930547H16Rik	chr13:69771889-69772714	0	0	0	0	0	0	0	0	0	0	0	0	0	0	0	0	0	0	0	0	0	0	0	0	0	0	0	0	0
4930547M16Rik	chr10:39899282-39907082	0	0	0.929969	0	0	0	0	0	1.08126	0	0	0	0	0	0	0	0	0	0	0	0	0	0	3.12622	0	0	0	0	0
4930548G14Rik	chr15:46623304-46639858	0	0	0	0	0	0	0.362088	0	0	0	0	0	0	0	0	0	0.263414	0	0	0	0	0	0	0	0	0	0	0	0
4930548H24Rik	chr5:31485858-31488262	0.153483	0	0	0.295215	0.184006	0	0.293728	0	0	0	0	0	0.296304	0	0	0	0	0	0.176104	0.183377	0	0	0	0.670557	0.562431	0	0	0	0.188412
4930548J01Rik	chr17:4119445-4122102	0	0	0	0	0	0	0	0	0	0	0	0	0	0	0	0	0	0	0	0	0	0	0	0	0	0	0	0	0
4930548K13Rik	chr4:26635819-26705449	0	0	0	0	0	0	0	0	0	0	0	0	0	0	0	0	0	0	0	0	0	0	0	0	0	0	0	0	0
4930549C01Rik	chr4:136606943-136613278	0	0	0	0	0	0	0	0	0	0	0	0	0	0	0	0	0	0	0	0	0	0	0	0	0	0	0	0	0
4930549C15Rik	chr12:26306793-26415320	0	0.257904	0.643184	0	0	0.222473	0	0	0	0.422435	0	0.833806	0	0	0	0.440528	0.24407	0.251764	0.201236	0	0	0	0	0.765223	0	0	0.19943	0.252072	0
4930549G23Rik	chr18:67772674-67799943	0	1.44755	0	0	0	0.593931	0.865888	0	1.38153	1.15863	0	0	0	0	1.82193	0.412447	0	0.667593	0	0.559145	0	0	0	0	0	0	0	0	0
4930550C14Rik	chr9:53401952-53434426	0.271709	0.30944	0.121664	0.209541	0.651344	0.0935759	0.567011	0.492148	0.562012	0.262088	0.417667	0.118436	0.347183	0.42773	0	0.138833	0.331521	0.3198	0.254907	0.0866713	0.217649	0.331966	0.354634	0.325091	0.129234	0	0.186515	0.213571	0.0910145
4930550C17Rik	chr13:56222223-56243940	0	0	0	0	0	0	0	0	0	0	0	0	0	0	0	0	0	0	0	0	0	0	0	0	0	0	0	0	0
4930550L24Rik	chrX:58911460-58920304	0	0	0	0	0	0	0	0	0	0	0	0	0	0	0	0	0	0	0	0	0	0	0	0	0	0	0	0	0
4930552N02Rik	chr4:52814603-52828269	0	0	0	0	0	0	0	0	0	0	0	0	0	0	0	0	0	0	0	0	0	0	0	0	0	0	0	0	0
4930552P12Rik	chr19:55640588-55702204	0.66748	0.611055	0.203716	0.482248	0.899474	0.423262	0.16016	0.921825	1.00928	1.0055	0.320177	0.2675	0.649604	0.394585	0.164994	0.77812	0.929513	1.20405	1.05616	0.999502	0.726828	0.577177	0.699755	0.367127	0.612916	2.11962	0.762359	0.965083	0.925845
4930553C11Rik	chr11:39307702-39390225	0	0	0	0	0	0	0	0	0	0	0	0	0	0	0	0	0	0	0	0	0	0	0	0	0	0	0	0	0
4930553E22Rik	chr16:84371142-84375505	0	0	0	0	0	0	0	0	0	0	0	0	0	0	0	0	0	0	0	0	0	0	0	0	0	0	0	0	0
4930553J12Rik	chr16:88820043-88820892	0	0	0	0	0	0	0	0	0	0	0	0	0	0	0	0	0	0	0	0	0	0	0	0	0	0	0	0	0
4930553P18Rik	chr6:86004384-86009354	0	0	0	0	0	0	0	0	0	0	0	0	0	0	0	0	0	0	0	0	0	0	0	0	0	0	0	0	0
4930554C24Rik	chr9:84774397-84785030	0	0	0	0	0	0	0	0	0	0	0	0	0	0	0	0	0	0	0	0	0	0	0	0	0	0	0	0	0
4930554G24Rik	chr11:14072102-14179041	0	0	0	0	0	0	0	0	0	0	0	0	0	0	0	0	0	0	0	0	0	0.232218	0	0	0	0	0.153552	0	0.165724
4930554H23Rik	chr7:63344691-63444529	0	0	0	0	0	0	0	0	0	0	0	0	0	0	0	0	0	0	0	0	0	0	0	0	0	0	0	0	0
4930554I06Rik	chr19:21104709-21105538	0.897923	1.3311	0.549032	1.28628	1.08039	1.13548	0.848329	0.60321	0	0	1.69232	0	0	1.00437	0.850282	0.361201	1.24266	0.632335	1.0176	0	0.951555	0	1.57343	0	0	0	0.502076	0.631851	2.70582
4930555A03Rik	chr3:151293852-151296307	0	0.333578	0	0	0.136286	0.144208	0	0	0	0	0	0	0	0	0.224092	0	0	0	0.130715	0.239468	0	0	0	0	0	0	0.227771	0	0
4930555B11Rik	chr2:57181830-57188257	0	0	0	0	0	0	0	0	0	0	0	0	0.27391	0	0	0	0	0	0	0	0	0	0	0	0	0	0	0	0
4930555B12Rik	chrX:114926988-114928597	0	0	0	0	0	0	0	0	0	0	0	0	0	0	0	0	0	0	0	0	0	0	0	0	0	0	0	0	0
4930555F03Rik	chr8:49369289-49549013	0.0410736	0.138857	0.0310881	0.0396252	0.41274	0.091711	0.0490191	0.0786518	0.133676	0.689837	0.060071	0.401978	0.0918348	0.33777	0.0818339	0.0534431	0.540601	0.0738057	0.269837	0.0187379	0.377889	0.108534	0.408975	0.0691277	0.162065	0.241563	0.0715598	0	0.178949
4930555G01Rik	chr14:5050628-5059243	0	0	0	0	0	0	0	0	0	0	0	0	0	0	0	0	0	0	0	0	0	0	0	0	0	0	0	0	0
4930555G21Rik	chr13:53648584-53650081	0	0	0	0	0	0	0	0	0	0	0	0	0	0	0	0	0	0	0	0	0	0	0	0	0	0	0	0	0
4930555K05Rik	chr13:73206090-73229100	0	0	0	0	0	0	0	0	0	0	0	0	0	0	0	0	0	0	0	0	0	0	0	0	0	0	0	0	0
4930555M17Rik	chr3:5512994-5515378	0	0	0	0	0	0	0	0	0	0	0	0	0	0	0	0	0	0	0	0	0	0	0	0	0	0	0	0	0
4930556C24Rik	chr16:85819210-85826772	0	0	0	0	0	0	0	0	0	0	0	0	0	0	0	0	0	0	0	0	0	0	0	0	0	0	0	0	0
4930556G01Rik	chr4:30664595-30855744	0	0	0	0	0	0	0	0	0	0	0	0	0	0	0	0	0	0	0	0	0	0	0	0	0	0	0	0	0
4930556J02Rik	chr14:61492687-61500382	0	0	0	0	0	0	0	0	0	0	0	0	0	0	0	0	0	0	0	0	0	0	0	0	0	0	0	0	0
4930556L07Rik	chr2:151747161-151751720	0	0	0	0	0	0	0	0	0	0	0	0	0	0	0	0	0	0	0	0	0	0	0	0	0	0	0	0	0
4930556M19Rik	chr15:10568970-10790123	1.37531	0.310152	0.904195	0.713003	0.38027	1.7439	0.405775	0.875134	1.2771	1.29118	0	0.845388	1.39662	0.623225	1.25185	0.892307	0.589142	0.914638	0.851399	0.633127	0.460062	1.46098	0.885874	0	1.16486	0	0.608002	1.52705	0.651274
4930556N09Rik	chr10:97035767-97061059	0	0	0	0	0	0	0	0	0	0	0	0	0	0	0	0	0	0	0	0	0	0	0	0	0	0	0	0	0
4930556N13Rik	chr11:88830791-88881395	0.888044	0.653315	0.813603	0.426317	0	0.843738	0.423662	0.606888	0.994411	0.533808	0	1.3973	0	0.513853	0.863581	0.922289	0	0.952253	0.507984	1.05824	0.478493	0.379601	1.58059	0	0.270557	0	0	0.635389	0.814105
4930557A04Rik	chrX:9747558-9998864	0.493151	0	0	0	0	0	0	0	0	0	0	0	0	0	0	0	0	0	0	0	0	0	0	0	0.595628	0	0	0	0
4930557B15Rik	chrX:24971458-25404966	0	0	0	0	0	0	0	0	0	0	0	0	0	0	0	0	0	0	0	0	0	0	0	0	0	0	0	0	0
4930557F10Rik	chr13:23276203-23313407	0	0	0	0	0	0	0	0	0	0	0	0	0	0	0	0	0	0	0	0	0	0	0	0	0	0	0	0	0
4930557J02Rik	chr5:34007178-34169526	0	0	0	0	0	0	0	0	0	0	0	0.334219	0	0	0	0	0	0	0	0	0	0	0	0	0	0	0	0	0
4930557K07Rik	chr6:125009161-125049853	1.87441	1.41169	2.29746	0	0	0	0	0	1.31505	0	0	0	0	0	0	0.706396	0	0	3.12205	0	0	0	0	0	0	0	1.02018	1.27427	1.09719
4930558C23Rik	chr3:95386457-95402841	0	0	0	0	0	0	0	0	0	0	0	0	0	0	0	0	0	0	0	0	0	0	0	0	0	0	0	0	0
4930558F17Rik	chr5:11109799-11126455	0	0	0	0	0	0	0	0	0	0	0	0	0	0	0	0	0	0	0	0	0	0	0	0	0	0	0	0	0
4930558G05Rik	chrX:129051523-129067146	0	0	0	0	0	0	0	0	0	0	0	0	0	0	0	0	0	0	0	0	0	0	0	0	0	0	0	0	0
4930558J18Rik	chr1:57359221-57377544	0.2059	0.150891	0.251387	0.0991277	0.37004	0.52218	0.197453	0.141968	0.155389	0.248053	0	0.329197	0.399853	0	0	0.0870334	0.286635	0.148373	0.473498	0	0	0.355515	0.123178	1.35629	0.251927	0.435013	0.2349	0.148634	0.253556
4930558K02Rik	chr1:161942088-161982371	0.172473	0.252416	0.491239	0.16625	0.344216	0.218783	0	0.238667	0.174277	0.138631	0.662705	0.554916	0.224491	0.0682487	0.228094	0.195717	0.40048	0.166222	0.132464	0.275755	0.627255	0.398558	0.483046	0	0.281798	0.976328	0.328813	0.333143	0.557262
4930559C10Rik	chr12:93416456-93444823	0	0	0	0	0	0	0	0	0	0	0	0	0	0	0	0	0	0	0	0	0	0	0	0	0	0	0	0	0
4930562C15Rik	chr16:4835415-4867691	0.167001	0.162928	0.135896	0.32198	0.133311	0.0706037	0.106979	0.231134	0.253173	0.402737	0.213918	0	0.21742	0.0660908	0	0.0947718	0.077547	0.241459	0.256551	0.133508	0.121482	0.289492	0.334147	0.245649	0.20466	0.23639	0.0636726	0.322634	0.206269
4930562F07Rik	chr1:160044367-160078587	0	0	0.806206	0.450761	0	0.480055	1.28507	0	0	0	0	0.659242	0	0	0	0	0	1.04483	0	0	0	1.09607	1.15496	0	0.604487	0	0.448375	0	0
4930562F17Rik	chr1:159132606-159188805	0	0	0	0	0	0	0	0	0	0	0	0	0	0	0	0	0	0	0	0	0	0	0	0	0	0	0	0	0
4930563D23Rik	chr16:92318762-92321441	0.0773887	0.113332	0.094474	0.149122	0	0.0981522	0	0	0	0	0	0	0.150739	0.0915841	0	0	0	0	0.0890796	0	0.168616	0.133904	0.0927602	0.681466	0.0947691	0	0	0.111944	0
4930563E18Rik	chr18:10706859-10711832	0.139663	0	0.170546	0.13436	0	0	0.267439	0.192057	0.42019	0	0	0	0	0	0	0.234875	0	0.200788	0.320679	0	0.302879	0.240421	0	0	0.170674	0	0	0	0
4930563E22Rik	chr11:72211723-72218450	0.331281	0.283296	0.156964	0.437061	0.524639	0.320458	1.06497	0.089822	0.289872	0.309817	0.247578	0.515504	0.260263	0.15397	0.376235	0.395875	0	0.0911452	0.301456	0.303285	0.539746	0.342954	0.30512	0.545576	0.568352	0.29036	0.314853	0.488083	0.326369
4930563F08Rik	chr5:131437681-132542343	0	0	0	0	0	0	0	0.72183	0	0	0	0	0	0	0	0	0	0	0	0	0	0	0.627956	0	0	0	0	0	0
4930563H07Rik	chr6:48986615-48999616	0	0	0	0	0	0	0	0	0	0	0	0	0	0	0	0	0	0	0	0	0	0	0	0	0	0	0	0	0
4930563I02Rik	chr14:59647319-60180320	0.444236	0.472255	1.24138	0.541138	0.241696	1.48241	0.804135	0.976317	0.904164	0.955968	0.466381	0.839433	0.752859	1.85872	1.4489	0.639061	0.7539	0.614563	1.26843	0.630436	0.795355	0.561676	0.722695	0.928054	0.71808	2.50688	0.300927	0.46935	2.40799
4930563M20Rik	chr8:116781711-116801412	0	0	0	0	0	0	0	0	0	0	0	0	0	0	0	0	0	0	0	0	0	0	0	0	0	0	0	0	0
4930563M21Rik	chr9:55962586-56026490	0	0.121638	0.101382	0.0799997	0.198948	0.380168	0.582088	0	0.453674	0	0	0.129699	0	0.0618642	0	0.251747	0.42627	0	0.698111	0	0	0	0	0.229846	0	0	0.059579	0.120075	0.102393
4930564C03Rik	chr17:44495985-45119294	0.380112	0.838051	0	0.365235	0.455899	0.722488	0.363137	0.260353	0	0	0.725494	0	0	0.884107	0	0.793203	0.79254	0.816931	0.435455	0.22676	0.410603	0.65163	0.904077	0	0.69559	0	0.431453	0	0
4930564D02Rik	chr3:105066806-105078834	0	0	0	0	0	0	0	0	0	0	0	0	0	0	0	0	0	0	0	0	0	0	0	0	0	0	0	0	0
4930565D16Rik	chr3:84349375-84379921	0	0	0	0	0	0	0	0	0	0	0	0	0	0	0	0	0	0	0	0	0	0	0	0	0	0	0	0	0
4930565N06Rik	chr16:36875172-36933085	8.12041	10.6301	8.64784	7.32258	7.14009	9.53134	6.79789	7.51439	11.2304	7.28704	5.3034	8.4439	7.73193	7.96292	9.39224	7.61379	7.69879	10.3453	8.15065	7.03617	9.21647	9.26035	7.65745	9.5002	6.13377	9.14125	7.49737	6.74318	8.73234
4930567H12Rik	chr8:125584637-125616670	0	0	0	0	0	0	0	0	0	0	0	0	0	0	0	0	0	0	0	0	0	0	0	0	0	0	0	0	0
4930567H17Rik	chrX:70393900-70394740	0	0	0	0	0	0	0	0	0	0	0	0	0	0	0	0	0	0	0	0	0	0	0	0	0	0	0	0	0
4930567J20Rik	chr16:71249903-71267176	0	0	0	0	0	0	0	0	0	0	0	0	0	0	0	0	0	0	0	0	0	0	0	0	0	0	0	0	0
4930567K12Rik	chr7:90476179-92449246	0	0	0	0	0	0	0	0	0	0	0	0	0	0	0	0	0	0	0	0	0	0	0.206411	0	0	0	0	0	0
4930567K20Rik	chr10:10686058-11082380	0	0	0	0	0	0	0	0	0	0	0	0	0	0	0	0	0	0	0	0	0	0	0	0	0	0	0	0	0
4930568A12Rik	chr1:34474786-34503062	0	0	0.186118	0.146575	0	0.344969	0	0	0	0	0	0.508526	0	0.746538	0	0.268219	0	0.46531	0.364504	0.389012	0	0	0.181722	0	0.331415	0	0	0.219226	0.398002
4930568D16Rik	chr2:35354217-35367729	0	0	0	0	0	0	0	0	0	0	0	0	0	0	0	0	0	0	0	0	0	0	0	0	0	0	0	0	0
4930568E12Rik	chr9:13091266-13105855	0	0	0	0	0	0	0	0	0	0	0	0	0	0	0	0	0	0	0	0	0	0	0	0	0	0	0	0	0
4930568G15Rik	chr1:165066616-165091930	0	0	0	0	0	0	0	0.316102	0	0.556479	0	0	0	0	0	0	0.321526	0	0	0	0	0	0	0	0	0	0	0	0
4930570E03Rik	chr16:78694988-78761063	0	0	0	0	0	0	0	0	0	0	0	0	0	0	0	0	0	0	0	0	0	0	0	0	0	0	0	0	0
4930570G19Rik	chr3:156546752-156561746	0.0657946	0	1.54036	0.0634079	0.59807	0.16691	0.821285	0.320579	0	0	1.78876	0.211449	0.818636	0.414951	0.130388	0.410118	0	1.6258	0.966192	0.157741	0.14348	0.598728	0.787826	0.290029	0.444468	0.279093	0.150449	1.04507	0.441796
4930571K23Rik	chr7:125368860-125371013	0	0	0	0	0	0	0	0	0	0	0	0	0	0	0	0	0	0	0	0	0	0	0	0	0	0	0	0	0
4930571O06Rik	chr8:113517281-113550808	0	0	0	0	0	0	0	0	0	0	0	0	0	0	0	0	0	0	0	0	0	0	0	0	0	0	0	0	0
4930572G02Rik	chr14:48521344-48570179	0.47969	0.107932	0.135111	0.24792	0.309219	0.234072	0.212924	0.409131	0.0560339	0.442287	0.425774	0.178579	0.144435	0.219727	0.220144	0.157499	0.102851	0.106834	0.425463	0.265687	0.161286	0.384361	0.221771	0.163137	0.361979	0.470988	0.211295	0.481838	0.319397
4930572K03Rik	chr5:127170564-127184356	0	0	0	0	0	0	0	0	0	0	0	0	0	0	0	0	0	0	0	0	0	0	0	0	0	0	0	0	0
4930572O03Rik	chr5:15652287-15657059	0	0	0	0	0	0	0.368466	0	0	0	0.736132	0	0	0.672603	0	0	0.268078	0.276289	0	0	0	0	0.229318	0	0.235273	0	0	0.276592	0.236177
4930572O13Rik	chr14:25139794-25143241	0	0	0	0	0	0.398838	0	0	0	0	0	0	0	0	0	0	0	0	0	0	0	0	0	0	0	0	0	0	0
4930573C15Rik	chr5:146703660-146707496	0	0	0	0.234927	0	0.997647	0	0.529164	0	0.940257	0	0	0.736626	0.442389	0	0	0.339976	0.349487	0	0	0	0	0.459944	2.11952	0.298123	0	0	0.349736	0
4930573H18Rik	chr3:97032401-97092785	0	0	0	0	0	0	0	0	0	0	0	0	0	0	0	0	0	0	0	0	0	0	0	0	0	0	0	0	0
4930573O16Rik	chr2:52136639-52338798	0	0	0	0	0	0	0	0	0	0	0	0	0	0	0	0	0	0	0	0	0	0	0	0	0	0	0	0	0
4930577N17Rik	chr3:51252719-51340920	4.05701	4.11083	4.47878	4.7852	4.54875	4.26013	4.78322	3.72328	4.07672	5.67245	5.51123	3.80979	5.12857	6.44629	4.63197	4.62323	3.45166	3.76818	5.35055	4.42396	5.96039	2.25449	3.51169	5.73085	3.83188	3.85975	5.89968	5.1126	3.1114
4930578C19Rik	chrX:18414166-18461421	0.330794	0.211499	0.348752	0.425261	0.419127	0.422679	0.347745	0.274566	0.501522	0.369844	0	0.411363	0.455045	0.389774	0.347831	0.392214	0.156849	0.326996	0.402126	0.134398	0.253455	0.251089	0.384589	0.382204	0.221675	0.868795	0.629319	0.480351	0.408409
4930578E11Rik	chr18:29396715-29496416	0	0	0	0	0	0	0	0	0	0	0	0	0	0	0	0	0	0	0	0	0	0	0	0	0	0	0	0.142098	0
4930578G10Rik	chr4_JH584294_random:156253-178167	0.156513	0	0.191067	0.226186	0.0937326	0.198504	0	0	0.236772	0	0	0	0.152414	0.0925984	0	0.132797	0.108987	0	0.0900751	0.0937649	0	0	0.0937945	0	0	0	0.0894071	0	0.193036
4930578I06Rik	chr14:63971120-63987780	0	0	0	0	0	0	0	0	0	0	0	0	0	0	0	0	0	0	0	0	0	0	0	0	0	0	0	0	0
4930578M01Rik	chr15:98985964-98989281	0	0	0	0	0	0.657129	0	0.353542	0	0	0	0	0.494728	0	0	0	0	0.370005	0.296347	0.308727	0.557608	0	0	0	0.947336	0	0.2933	0.370228	0
4930578N18Rik	chr16:76122612-76156086	0	0	0	0	0	0	0	0	0	0	0	0	0	0	0	0	0	0	0	0	0	0	0	0	0	0	0	0	0
4930579C12Rik	chr9:89113108-89180664	0	0	0	0	0	0	0	0	0	0	0	0	0	0	0	0	0	0.160733	0	0	0	0	0	0	0	0	0	0	0
4930579D09Rik	chr6:143533942-143535534	0	0	0	0.512658	0	0	0	0	0	0	0	0	0	0	0	0	0	0	0	0	0	0	0	0	0	0	0	0	0
4930579F01Rik	chr3:138164077-138194240	0	0	0	0	0	0	0	0	0	0	0	0	0	0	0	0	0	0	0	0	0	0	0	0	0	0	0	0	0
4930579G18Rik	chr14:54642160-54690742	2.24237	1.53608	2.5558	1.00648	1.97136	2.84238	3.43367	1.0271	2.2468	1.07971	1.1436	0.71797	1.73239	1.39956	1.5034	1.89654	1.88144	3.6512	1.37243	1.78635	2.59165	2.3142	1.61653	0.653432	1.46107	3.14315	1.1906	2.1509	2.40188
4930579G24Rik	chr3:79629078-79632820	1.61397	2.05046	0.919597	1.86465	2.19169	0.818602	1.44428	2.22487	1.13635	1.81461	1.64963	1.20345	0.835355	1.64758	1.4851	1.18171	1.79731	0.930136	0.989556	0.515112	0	0.928559	1.67306	0.472283	1.05304	1.3633	1.71807	0.776453	0.794778
4930579H20Rik	chr10:26981284-27617191	0	0	0	0	0.171981	0	0	0.197217	0.431453	0.345408	0	0	0	0.168037	0	0.24112	0.399136	0	0	0.171462	0	0	0.171158	0	0.350575	0	0.326552	0	0.176213
4930579J19Rik	chr13:38345715-38532920	0	0	0	0	0	0.354386	0	0	0	0.672266	0	0	0	0.321055	0	0	0	0	0	0	0.601168	0	0	0	0.34042	1.16121	0	0	0
4930579K19Rik	chr9:98562459-98563611	1.37034	5.18037	1.19557	2.06888	2.34815	2.72859	2.61769	2.14449	1.75791	0.94185	5.97669	1.54557	1.12822	1.13734	1.90971	2.44909	2.72092	1.12155	2.46638	2.33519	1.69105	0	3.02531	2.55488	0.716355	1.63857	3.7763	1.40344	1.67778
4930579P08Rik	chr10:116729252-116739760	0	0	0	0	0	0	0	0	0	0	0	0	0.350349	0	0	0.152165	0	0	0.208668	0.217313	0	0	0	0	0	0	0	0	0
4930581F22Rik	chr9:35046575-35175987	3.91155	2.29217	5.27435	4.39301	3.12375	2.97644	5.33867	6.48077	3.54766	2.93294	4.00212	2.78556	3.72071	4.49576	6.70101	2.79901	5.44683	4.76562	4.20066	3.43584	2.64963	2.55487	3.01857	2.6764	2.55387	4.78278	2.91637	2.76425	4.07172
4930583I09Rik	chr17:64832522-64836107	0	0	0	0	0	0	0	0	0	0	0	0	0	0	0	0	0	0	0	0	0	0	0	0	0	0	0	0	0
4930583K01Rik	chr7:118243906-118245551	0	0	0	0.257013	0	0	0	0	0.398436	0.643822	0	0	0	0	0	0.221183	0	0	0.30599	0	0	0	0	0	0	0	0	0	0.326623
4930583P06Rik	chr2:124089917-124667789	0	0	0	0	0	0	0	0.45716	0	0	0	0	0	0	0	0	0	0	0	0	0	0	0	0	0	0	0	0	0
4930584F24Rik	chr5:26460069-26493314	0	0	0	0	0	0	0	0	0	0	0	0	0	0	0	0	0	0	0	0	0	0	0	0	0	0	0	0	0
4930586N03Rik	chr13:23313524-23385799	0	0	0	0	0	0	0	0	0	0	0	0	0	0	0	0	0	0	0	0	0	0	0	0	0	0	0	0	0
4930587E11Rik	chr6:102163303-102564623	0	0	0	0	0.345988	0.364811	0	0	0	0	0	0	0	0	1.02969	0	0	0	0.328719	0	0	0	0	0	0	0	0.325192	0	0
4930588K23Rik	chr16:18606661-18610659	0	0	0	0	0	0	0	0	0	0	0	0	0	0	0	0	0	0	0	0	0	0	0	0	0	0	0	0	0
4930589L23Rik	chr3:79568195-79573321	0	0	0	0	0	0	0	0	0	0	0	0	0	0	0	0	0	0.144664	0	0	0	0	0	0	0	0	0	0	0
4930590J08Rik	chr6:91902690-91951736	0.245931	0.256904	0.128605	0.305073	0.294429	0.222861	0.20273	0.0486439	0.160049	0.084698	0	0.113335	0.0687237	0.197062	0.209636	0.0599435	0.195844	0.101686	0.283603	0.12645	0.153552	0.121962	0.168916	0	0.258509	0.448606	0.120676	0.152911	0.173767
4930590L14Rik	chr3:140928604-140964731	0	0	0	0	0	0	0	0	0	0	0	0	0	0	0	0	0	0	0	0	0	0	0	0	0	0	0	0	0
4930590L20Rik	chr1:140245656-140656402	0	0	0	0	0	0	0	0	0	0	0	0	0	0	0	0	0	0	0	0	0	0	0	0	0	0	0	0	0
4930591A17Rik	chr2:179414935-179416880	0	0	0	0	0	0	0	0	0	0	0	0	0	0	0	0	0	0	0	0	0	0	0	0	0	0	0	0	0
4930591E09Rik	chr10:38175773-38181903	0	0	0	0	0	0	0	0	0	0	0	0	0	0	0	0	0	0	0	0	0	0	0	0	0	0	0	0	0
4930592A05Rik	chr15:33083128-33653436	2.08729	0.856354	0.69242	0.509613	0	0	0	1.13114	0	0.633546	1.01963	0.836917	0	0.653572	0	0	0.729255	0.81344	0.614857	0.338498	1.15411	0	0	0	0	0	0	0	0.999466
4930592C13Rik	chr3:157527513-157534096	0.384455	0	0	0	0	0	0.728439	0	0	0	0	0	0	0	0	0	0	0.543783	0	0	0	0	0.451112	0	0	0	0.431485	0	0
4930592I03Rik	chr18:82910521-83005314	0.70358	0.690511	1.43257	0.45023	0.56289	1.18832	0.447254	0.320201	1.39906	1.12759	0.893318	1.10525	2.69112	0.270901	1.3664	0.19451	1.62877	1.34017	0.536352	0.838049	1.01002	0.400604	0.834143	2.03257	1.4285	2.93281	0.531047	2.01181	0.859354
4930593A02Rik	chr3:58692588-58788524	0	0	0	0	0	0	0	0	0	0	0	0	0	0.287184	0	0	0	0	0	0	0	0	0	0	0	0	0	0	0
4930593C16Rik	chr9:120924454-120930802	0	0	0	0	0	0	0	0	0	0	0	0	0	0	0	0	0	0	0	0	0	0	0	0	0	0	0	0	0
4930594C11Rik	chr1:37439339-37541047	13.6737	14.9618	15.3161	11.9438	13.9474	15.627	11.2527	15.0543	18.6444	17.2049	10.9598	8.9221	15.9548	13.6078	11.1537	12.372	14.8583	16.4887	18.4218	14.8546	15.0621	12.0917	13.4196	14.8885	12.513	11.4614	9.10013	9.23883	13.3455
4930594O21Rik	chr3:37609890-37615276	0	0	0	0	0	0	0	0.294077	0	0	0	0	0	0	0	0	0	0	0	0	0	0	0	0	0	0	0	0	0
4930595D18Rik	chr12:111159849-111267155	0	0	0	0	0	0	0	0	0	0	0	0	0	0	0	0	0	0	0	0	0	0	0	0	0	0	0	0	0.358002
4930595L18Rik	chr6:98531380-98552179	0	0	0	0	0	0	0	0	0	0	0	0	0	0	0	0	0	0	0	0	0	0	0	0	0	0	0	0	0
4930595M18Rik	chrX:81419574-81458122	0	0	0	0	0	0	0	0	0	0	0	0	0	0	0	0	0	0	0	0	0	0	0	0	0	0	0	0	0
4930596D02Rik	chr14:35809485-35811978	0	0	0	0	0	0	0	0	0	0	0	0	0	0	0	0	0	0	0	0	0	0	0	0	0	0	0	0	0
4930596I21Rik	chr1:138963219-139176043	1.27605	0.952007	1.56185	1.21323	0	1.61122	2.39204	0	0	0	2.38318	0.951528	2.33179	0	2.36545	0	0	0.887634	0.717434	1.4976	1.33384	0	0	0	0.767627	0	2.82361	0.885755	0
4930597A21Rik	chr11:44586316-44591229	0	0	0	0	0	0	0	0	0	0	0	0	0	0	0	0	0	0	0	0	0	0	0	0	0	0	0	0	0
4930597G03Rik	chr14:51317334-51345489	0	0	0	0	0	0	0	0	0	0	0	0	0	0	0	0	0	0	0	0	0	0	0	0	0	0	0	0	0
4930598F16Rik	chr1:95701183-95716518	0	0	0	0	0	0	0	0	0	0	0	0	0	0	0	0	0	0	0	0	0	0	0	0	0	0	0	0	0
4930599N23Rik	chr6:39118472-39206773	2.98209	2.54419	3.28777	4.28937	5.99903	2.31647	1.63666	1.15245	2.01724	0.734372	6.57333	3.30366	3.69563	2.24467	2.40703	1.58935	4.49567	3.03958	2.24284	4.79143	3.80256	4.20245	4.32337	4.64788	4.78081	5.11161	3.23504	1.75489	4.10906
4931400O07Rik	chrX:62446490-62468812	0	0	0	0	0	0.501197	0	0	0	0	0	0	0	0	0	0	0	0	0	0	0	0	0	0	0	0	0	0	0
4931402G19Rik	chr2:120355308-120504919	0.0928788	0.136075	0.116974	0	0.116673	0.117775	0.37766	0.256337	0	0.447617	0	0.308475	0.191671	0	0	0.550407	0	0.556778	0.226307	0.22243	0.202115	0.320978	0.444791	0	0	0.785678	0.212029	0.554516	0.228878
4931403E22Rik	chr19:26605087-26872509	0	0	0.464555	0.727113	0.456858	0.96166	0.72015	0	0.559432	0	1.4372	0	0	0	0	0	0.526522	0.537845	0.43201	1.80062	0.809578	0	0	0	0	0	0.42678	0	0.919965
4931403G20Rik	chr12:69746845-69987002	0.920591	1.47922	0.702519	1.44001	0.827359	2.48038	1.20767	0.867488	1.04097	0.607225	0.965459	2.02049	0.976571	0.740288	0.992032	1.38073	1.75419	1.99237	1.01364	1.23918	1.00006	1.08623	1.50585	0.602806	1.40741	2.42815	1.14897	0.829939	0.155012
4931403M11Rik	chr14:24617554-24631373	0	0	0	0	0	0	0	0	0	0	0	0	0	0	0	0	0	0	0.0768992	0	0	0	0	0	0	0	0	0	0
4931406B18Rik	chr7:43492043-43505969	0	0	0	0	0	0	0	0	0	0	0	0	0	0	0	0.0740138	0	0	0	0	0	0	0	0	0	0	0	0	0
4931406C07Rik	chr9:15283336-15357820	25.0847	24.1216	24.1609	19.377	22.3119	40.3086	34.4952	29.4362	39.2823	35.454	25.3952	35.6889	35.0339	30.9069	34.69	26.5551	16.1854	28.725	29.4047	28.5509	33.4994	30.9174	21.7325	33.6046	26.6148	24.7571	23.3404	32.5073	26.0324
4931406H21Rik	chr14:25255013-25666743	2.17866	3.74192	5.6096	2.58357	4.88126	8.50271	3.84263	5.69687	4.27875	4.90579	5.4845	3.14905	4.26107	4.62507	5.33797	3.84806	5.66237	6.01101	6.82063	3.75511	4.69404	3.99719	4.43583	3.93318	5.09775	4.2675	2.21277	6.76738	7.41321
4931406P16Rik	chr7:34231181-34313577	10.3696	9.6041	11.3481	10.7339	9.41788	8.96061	10.0406	9.39107	9.84983	11.0057	8.64236	8.53787	8.93314	9.51317	9.47948	9.03264	10.0692	8.36741	10.6428	9.09724	9.82186	10.3166	8.06169	8.66161	10.385	10.1123	11.4417	8.42568	8.678
4931408C20Rik	chr1:26619657-26775020	0	0	0	0	0	0	0	0	0	0	0	0	0	0	0	0	0	0	0	0	0	0	0	0	0	0	0	0	0
4931408D14Rik	chr19:37258422-37264095	0.268773	0.0983582	0.0820125	0.323771	0.160934	0.17045	0.258146	0	0.30526	0	0.516128	0.215899	0	0.238934	0.133129	0.513956	0.093587	0.29122	0.154747	0.241626	0	0.23272	0.161188	0	0.329251	0	0	0.194536	0.248806
4931409K22Rik	chr5:24543433-24555469	0	0	0	0	0	0	0	0	0	0	0	0	0	0	0	0	0	0	0	0	0	0	0	0	0.0951018	0	0	0	0
4931413K12Rik	chr11:75588078-75628804	4.09119	2.63656	4.06134	4.90629	1.22773	5.18152	3.89748	4.18262	4.56734	2.45788	3.89182	3.2044	1.95127	5.00492	3.4674	4.01709	3.55035	5.47155	4.38191	4.26057	3.29841	3.05212	2.42164	5.5284	2.49018	4.2542	2.31313	2.92	2.80712
4931414P19Rik	chr14:54583661-54606339	4.52733	3.87056	4.21679	4.19191	3.14492	4.57011	3.75586	3.99957	3.01207	4.88347	3.72717	3.39119	5.70291	4.29303	4.85846	4.29005	3.48022	3.16349	4.35146	3.77023	6.84181	4.01802	4.43829	5.00438	4.07129	5.86653	4.19774	4.84763	4.11583
4931415C17Rik	chr8:12672390-12679238	0	0	0	0	0	0	0	0	0	0.219397	0	0.145776	0	0.107487	0	0	0	0.131296	0	0	0	0.314708	0	0	0	0	0	0	0.112172
4931417E11Rik	chr6:73436964-73471021	0	0	0	0	0	0	0	0	0	0	0	0	0	0	0	0	0	0	0	0	0	0	0	0	0	0	0	0	0
4931419H13Rik	chr3:55045468-55084002	0	0	0	0	0	0	0	0	0	0	0	0	0	0	0	0	0	0	0	0	0	0	0	0	0	0	0	0	0
4931420L22Rik	chr16:71131075-71139029	0	0	0	0	0	0	0	0	0	0	0	0	0	0	0	0	0	0	0	0	0	0	0	0	0	0	0	0	0
4931422A03Rik	chr2:103992492-104063237	0	0	0	0	0	0	0	0	0	0	0	0	0	0	0	0	0	0	0	0	0	0	0	0	0	0	0	0	0
4931423N10Rik	chr2:23203424-23267172	0.438529	0.291597	0.145994	0.0768934	0.429616	0.303509	0.0766768	0.276244	0.181592	0.288523	0	0.192886	0.222663	0.237317	0.237793	0.238157	0.222262	0.461673	0.413532	0.239215	0.174237	0.138404	0.191668	0.176224	0.0977704	0.339183	0.273933	0.0578319	0.147881
4931428F04Rik	chr8:105275947-105289528	0.938687	0.86464	1.82852	2.09154	1.71018	1.89171	1.81079	1.47298	0.855818	1.91963	1.07171	0.594824	1.37938	1.56082	2.09183	2.08319	2.63286	1.68155	2.28645	2.24945	0.701676	1.37055	2.12061	2.01056	1.52069	1.51239	0.968823	1.23653	1.79149
4931428L18Rik	chr1:31141077-31222656	0	0	0	0	0	0	0	0	0	0	0	0	0	0	0	0	0	0	0	0	0	0	0	0	0	0	0	0	0
4931429L15Rik	chr9:46300912-46331635	0	0	0.126695	0	0.12433	0	0	0	0	0	0	0	0	0	0	0	0	0	0	0	0	0	0	0	0	0	0	0	0
4931429P17Rik	chr13:47960329-48018608	0	0	0	0	0	0	0	0	0	0	0	0	0	0	0	0	0	0	0	0	0	0	0	0	0	0	0	0	0
4931430N09Rik	chr6:118587239-119221614	0.388486	0.569282	1.3043	0.467628	0.349052	0.615777	0.931569	0.535944	0.293383	0.702073	0.372461	0.621614	0.566213	0.22916	0.383543	0.3287	0.811276	1.12017	0.893567	0.465124	0.633869	0.335538	0.465033	0.426765	0.594285	0.410632	0.55417	0.280584	1.19642
4931431B13Rik	chr7:128173932-128206366	0	0	0	0	0	0	0	0	0	0	0	0	0	0	0	0	0	0	0	0	0	0	0	0	0	0	0	0	0
4931431C16Rik	chr5:35581226-35614208	0	0	0.109689	0	0	0.119517	0.27812	0	0.310155	0	0	0	0	0	0	0.0844126	0	0	0	0.17204	0	0.158024	0.120007	0	0	0.426748	0.247673	0.136125	0.348434
4931431F19Rik	chr7:104127912-104129823	0	0	0	0	0	0	0	0	0	0	0	0	0	0	0	0	0	0	0	0	0	0	0	0	0	0	0	0	0
4931439C15Rik	chr18:78146143-78596950	0	0	0	0	0	0	0	0	0	0	0	0	0	0	0	0	0	0	0	0	0	0	0.0803819	0	0	0	0	0	0
4931440F15Rik	chr11:29692897-30026042	1.37793	1.19181	1.52908	1.32805	0.750041	1.35057	1.44406	1.4728	1.61309	0.302032	0.962396	1.5103	1.2221	2.0059	1.9867	1.27834	2.18125	1.17665	1.08208	1.50179	2.18584	1.73606	1.35273	1.38092	1.15107	1.59461	1.6473	1.90469	2.31969
4931440J10Rik	chr14:62663295-62830126	0	0	0	0	0	0	0	0	0	0	0	0	0	0	0	0	0	0	0	0	0	0	0	0	0	0	0	0	0
4931440P22Rik	chr3:65527482-65555518	0.931134	2.02988	1.78567	1.9808	1.49309	1.43236	1.26987	0.983069	0.789981	1.24868	2.26464	0.409753	0.99917	2.275	2.82658	2.72314	1.55052	2.24726	1.55879	1.70753	2.19331	1.13961	1.21797	3.92071	1.96823	4.07957	1.82535	2.28357	1.81409
4932411N23Rik	chrX:126812461-126834004	0	0	0	0	0	0	0	0	0	0	0	0	0	0	0	0	0	0	0	0	0	0	0	0	0	0	0	0	0
4932412D23Rik	chr16:42725701-42875762	0	0	0	0	0	0	0	0	0	0	0	0	0	0	0	0	0	0	0	0	0	0	0	0	0	0	0	0	0
4932413F04Rik	chr9:103423577-103761870	0	0.109591	0	0	0.0896369	0	0	0	0.453012	0	0.287316	0	0	0	0	0.0635329	0.104235	0.108065	0.0861553	0.0896832	0	0	0.179443	0	0	0	0.0855211	0.108278	0.184649
4932414J04Rik	chr11:21494729-21511180	0.0672203	0	0	0	0.0805031	0	0	0	0	0	0	0	0	0	0	0.0571274	0	0	0.0774084	0.161151	0	0	0	0	0	0	0.076848	0.0973093	0
4932414N04Rik	chr2:68656790-68748526	0	0	0	0	0	0	0	0	0	0	0	0	0	0	0	0	0	0	0	0	0	0	0	0	0	0	0	0	0
4932415M13Rik	chr17:53716508-53733843	0	0.0983407	0	0	0	0	0	0	0	0	0	0	0	0	0	0	0	0	0	0.0805202	0	0	0	0	0.0822885	0	0	0	0
4932416H05Rik	chr2:129798368-129832287	1.64452	1.41215	1.00828	2.06957	1.36464	1.57512	1.82811	2.2178	1.35458	1.19199	0.804574	1.48168	0.808635	1.72167	0.66487	1.80535	2.12497	1.63166	1.76318	1.23976	1.97238	1.47247	1.45149	2.47557	0.928	2.00705	1.91467	1.8377	0.767156
4932416K20Rik	chr8:104794801-104798787	0	0	0	0	0	0	0	0	0	0	0	0	0	0	0	0	0	0	0	0	0	0	0	0	0	0	0	0	0
4932429P05Rik	chrX:89752267-89755491	0	0	0	0	0	0	0	0	0	0	0	0	0	0	0	0	0	0	0	0	0	0	0	0	0	0	0	0	0
4932431L22Rik	chrY:70367449-70370577	0	0	0	0	0	0	0	0	0	0	0	0	0	0	0	0	0	0	0	0	0	0	0	0	0	0	0	0	0
4932431P20Rik	chr7:29320371-29537864	0.020695	0.0605019	0.0505159	0	0.0495405	0	0.199172	0.0861553	0.0944215	0.0499348	0.159325	0.133838	0.0811621	0.0494196	0.0412373	0.0708525	0.115401	0	0	0	0.135868	0.10794	0.0498091	0	0.0507818	0.0882012	0.0711705	0.0601265	0.07685
4932435O22Rik	chr11:114413404-114448860	0	0	0.0734402	0	0.0720458	0.0763161	0	0	0	0	0	0.0967501	0	0	0	0	0	0	0	0	0	0	0	0	0	0	0	0	0
4932438A13Rik	chr3:36863061-37053033	7.99723	7.17048	7.84445	6.28289	5.40753	7.0756	6.68073	6.59689	6.86354	7.2529	5.0046	7.53172	6.02955	6.91889	6.537	6.8576	6.26038	7.75656	8.37817	6.0754	6.88462	6.26093	6.27323	4.217	5.46258	6.25188	5.99272	6.03383	6.68648
4932438H23Rik	chr16:91044645-91069624	0.772734	0.627685	0.731585	1.07369	0.925658	1.41611	0.225009	0.594884	1.55358	0.621476	1.48345	1.23372	1.66652	0.911522	1.35456	0.946003	0.83656	0.496075	1.28185	1.0261	0.931494	0.892655	1.33587	0.753379	0.423692	1.45395	0.687654	1.11465	1.26829
4932441J04Rik	chr5:57570083-58133236	0	0	0	0	0	0	0	0	0	0	0	0	0	0	0	0	0	0	0	0	0	0	0	0	0	0	0	0	0
4932443I19Rik	chr8:13682867-13785106	0.0385972	0	0.315785	0.0372212	0.0462079	0	0.0742351	0	0.106795	0.0931018	0.148443	0	0	0	0	0.119846	0	0.44279	0.0445009	0.0845495	0.168686	0.522336	0.231949	0.170615	0.0864076	0.164191	0	0	0.22234
4932443L11Rik	chr8:4162371-4208050	0.447707	0.0475008	0.614829	0.308286	0.428063	0.366752	0.278858	0.201015	0.424998	0.727735	0.499868	0.492211	0.254432	0.357195	0.317896	0.330481	0.235648	0.537543	0.368511	0.325431	0.174998	0.363123	0.319601	0.224742	0.148117	0.276543	0.297668	0.361113	0.448301
4932702P03Rik	chr13:24905599-25020365	1.91267	0	0	0	0	0	0	0	0	0	1.58596	0	0	0.179939	1.35185	0	0	0	0	0	0	0	0	0	0	2.46235	0.796	0	1.02141
4933400A11Rik	chrX:169685198-169990798	1.63419	1.33409	0.665314	1.04705	0.435522	1.15051	3.12363	1.49341	1.90472	1.31072	0.693454	0.574517	1.74698	1.05722	0.709735	1.36577	1.00974	1.82219	0.832364	0.866869	1.9627	1.55751	2.37674	0.791041	1.10792	2.28307	0.824829	0.781864	2.89261
4933400B14Rik	chr17:89320226-89327333	0	0	0	0	0	0	0	0	0	0	0	0	0	0	0	0	0	0	0	0	0	0	0	0	0	0	0	0	0
4933400C23Rik	chr9:92718715-92795711	0	0	0	0	0	0	0	0	0	0	0	0.200411	0	0	0	0	0	0	0	0	0	0	0	0	0	0	0	0	0
4933400F21Rik	chr1:89454810-89895282	1.86538	1.98539	2.82898	1.90709	1.89525	3.80035	2.82449	1.95567	2.57053	2.18092	0.868824	2.18271	1.98675	2.08053	3.36441	1.82838	1.65382	2.77854	2.53981	1.96576	2.59046	2.93927	2.84985	3.24235	1.66248	0.960046	1.29326	1.71979	2.58306
4933400L20Rik	chr8:103603798-103680382	0	0	0	0	0	0	0	0	0	0	0	0	0	0	0	0	0	0	0	0	0	0	0	0	0	0	0	0	0
4933401B06Rik	chrX:107542581-107543800	0	0	0	0	0	0	0	0.251436	0	0	0	0	0	0	0	0	0	0	0	0	0	0.314668	0	0	0	0	0	0	0
4933401D09Rik	chr17:15631787-15641102	0	0	0	0	0	0	0	0	0	0	0	0	0	0	0	0	0	0	0	0	0	0	0	0	0	0	0	0	0
4933401H06Rik	chr3:135816883-135888572	0.249509	0	0.914473	0.718197	0.598965	0.316005	0	0	0	0.59965	0	0.391155	0.476326	0.287582	0.967364	0.206481	0.69292	0	0.285116	0	0	0	0.886476	0	0.607569	1.03846	0.282361	1.06893	0.304505
4933402C05Rik	chr7:6039106-6042555	0	0	0	0	0	0	0	0	0	0	0	0	0	0	0	0	0	0	0	0	0	0	0	0	0	0	0	0	0
4933402C06Rik	chr7:40674736-40691260	0	0	0	0	0	0	0	0	0	0	0	0	0	0	0	0	0	0	0	0	0	0	0	0	0	0	0	0	0
4933402D24Rik	chr1:63754908-63769267	0.487874	0.536633	0.148927	0.469548	0.584669	0.154638	0	0.167951	0	0	0.934315	0.583517	0.472665	0.43003	0.240077	0	0.339476	0	0.28026	0.437694	0.529715	0.420533	0.291479	0	0.149139	0	0.138993	0.351685	0.45006
4933402E13Rik	chrX:62282959-62292084	0	0	0	0	0	0	0	0	0	0	0	0.175569	0	0	0	0	0	0	0	0	0	0	0	0	0.134428	0	0	0	0
4933402J07Rik	chr8:87563906-87589197	0	0	0	0	0	0	0	0	0	0	0	0	0	0	0	0	0	0	0	0	0	0	0	0	0	0	0	0	0
4933402J10Rik	chr5:59963118-59986002	0	0	0	0	0	0	0	0	0	0	0	0	0	0	0	0	0	0	0	0	0	0	0	0	0	0	0	0	0
4933402J15Rik	chr14:74355526-74369741	0	0	0	0	0	0.164483	0.248549	0.178549	0.195348	0.624922	0.49674	0	0	0	0	0	0	0.373298	0.298024	0	0	0	0	0	0.158603	0	0.147785	0	0.159504
4933402N03Rik	chr7:131138346-131146283	0	0	0	0	0	0	0	0	0	0	0	0	0	0	0	0	0	0	0	0	0	0	0	0	0	0	0	0	0
4933402N22Rik	chr5:11918042-11922804	0	0	0	0	0	0	0	0	0	0	0	0	0	0	0	0	0	0	0	0	0	0	0	0	0	0	0	0	0
4933402P03Rik	chr11:69816559-69818487	0	0	0	0	0	0	0	0.183923	0	0	0	0	0	0	0	0	0	0.192284	0.153509	0	0	0	0	1.17086	0	0	0	0	0
4933403O08Rik	chrX:112171437-112249350	0	0	0	0	0	0	0	0	0	0	0	0	0	0	0	0	0	0	0	0	0	0.0419967	0	0	0	0	0	0	0.175702
4933404G15Rik	chr16:16707686-16718121	0	0	0	0	0	0	0	0	0	0	0	0	0	0	0	0	0	0	0	0	0	0	0	0	0	0	0	0	0
4933404K08Rik	chr13:23276203-23313407	0	0	0	0	0	0	0	0	0	0	0	0	0	0	0	0	0	0	0	0	0	0	0	0	0	0	0	0	0
4933404K13Rik	chr10:43825906-43833301	0.288545	0	0	0	0	0	0	0	0	0	0	0	0	0	0	0	0	0	0	0	0.618838	0	0.340813	0	0	0	0	0	0
4933404O12Rik	chr5:136919145-136937109	0.921765	0.899154	0.875099	0.641793	0.735793	0.974432	0.393751	0.92166	0.38831	0.987972	0.590475	0.742055	0.700383	0.973618	0.508314	0.610727	0.85622	0.814669	0.531094	0.675626	1.00617	0.710385	0.614935	0.452144	0.815943	1.30533	0.761779	1.18752	0.442864
4933405D12Rik	chr3:122882591-122924116	0.318137	0	0.77762	0	0.382173	0.402723	1.20904	0.863264	0	0.763689	1.20685	0	0.602597	0.72571	0	0.260715	0.882518	0	0.362511	0	0.68081	0	0.375	0	0	0	0.716905	0	0
4933405E24Rik	chr11:54141784-54285277	0	0	0	0	0	0	0	0	0	0	0	0	0	0	0	0	0	0	0	0	0	0	0	0	0	0	0	0	0
4933405L10Rik	chr8:105708288-105710246	0	0.29611	0	0	0	0	0	0	0	0	0	0	0	0	0	0.167796	0	0.288321	0	0	0	0	0	0	0	0	0.214283	0	0
4933405O20Rik	chr7:49975349-50863289	0	0	0	0	0	0	0	0	0	0	0	0	0	0	0	0	0	0	0	0	0	0	0	0	0	0	0	0.236947	0
4933406B17Rik	chr8:95496481-95503409	0	0	0	0	0	0	0	0	0	0	0	0	0	0	0	0	0	0	0	0	0	0	0	0	0	0	0	0	0
4933406C10Rik	chr12:32919383-32953789	0.39633	1.16289	0.806587	1.27117	0.633362	0.669929	1.51836	0.545326	0.397741	0	0.505748	0	1.53408	0.310037	0.259722	0.556045	0.367639	0.570076	1.21373	0.631874	0.859984	1.82048	1.26196	0	0.645939	1.66962	0.902769	0.570958	0.649563
4933406D12Rik	chr2:146542930-146546108	0	0	0	0	0	0	0	0	0	0	0	0	0	0	0	0	0	0	0	0	0	0	0	0	0	0	0	0	0
4933406F09Rik	chr14:7412472-7422685	0	0	0	0	0	0	0	0	0	0	0	0	0	0	0	0	0	0	0	0	0	0	0	0	0	0	0	0	0
4933406G16Rik	chr11:19065274-19075740	0	0	0	0	0	0	0	0	0	0	0	0	0	0	0	0	0	0	0	0	0	0	0	0	0	0	0	0	0
4933406I18Rik	chr7:114315478-114537942	0	0	0	0	0.263081	0	0	0	0	0	1.48187	0	0	0.253862	0	0.215224	0	0	0	0	1.24195	0	0	0	0	0	0.47414	0.313837	0
4933406J10Rik	chr7:82648613-82777852	0.235094	0.346061	0.287204	0.451306	0.282124	0	0.448318	0.641915	0.350589	0.565146	0	0.369274	0.449569	0.271528	0	0.389925	0.653069	0.671662	0	0	1.51861	0.401548	0.278705	0	0	0	0.266154	0	0.28713
4933406K04Rik	chr12:106685606-106716324	0	0	0	0	0	0	0	0	0	0	0	0	0	0	0	0	0	0	0	0	0	0	0	0	0	0	0	0	0
4933406M09Rik	chr1:134385939-134391518	0	0	0.147629	0	0	0	0	0	0	0	0	0	0	0	0	0	0	0	0.220987	0	0.41804	0	0	0	0	0	0	0.174326	0
4933407E24Rik	chr4:124522924-124657504	0.341005	0.166659	0	0	0.136207	0.288248	0	0.156621	0.342797	0.273827	0.435545	0.181472	0	0.267522	0	0.191887	0.158209	0.491107	0.13064	0.136012	0.493975	0	0.1359	0.49862	0.417084	0.959536	0.129597	0.491933	0.139883
4933407G14Rik	chr10:75449509-75463104	0	0	0	0	0.211459	0.223468	0	0	0.264373	0.424327	0	0	0.339512	0	0	0.147483	0	0.252886	0	0	0	0.302636	0	0	0	0	0	0	0.432309
4933407I05Rik	chr9:51914428-51927003	0	0	0	0	0	0	0	0	0	0	0	0	0	0	0	0	0	0	0	0	0	0	0	0	0	0	0	0	0
4933407K13Rik	chrX:75725457-75764699	0.66714	0.621386	0.814363	0.818387	0.944158	1.4617	1.39843	0.671244	1.10278	0.584952	0.232999	1.36534	1.53877	1.00747	1.32292	1.28982	1.43635	1.31486	1.25749	1.7452	1.85235	1.47119	1.23728	0.802463	0.817427	1.28702	1.17916	1.22976	0.673961
4933407L21Rik	chr1:85928482-85931756	0	0	0	0	0	0.24905	0	0	0	0	0	0	0	0	0	0.163911	0	0.2815	0.225111	0	0	0	0	0	0	0	0	0	0
4933408B17Rik	chr18:34579578-34651749	0.479082	1.511	1.06656	1.32317	1.09287	1.03748	0.34409	0.529991	1.2952	1.26354	0.789818	0.418206	0.880839	0.824187	1.04289	0.594248	1.00085	0.8184	0.82116	0.514594	2.17928	0.906913	0.977047	0.562177	0.423044	1.42434	1.37644	0.73173	1.71216
4933408J17Rik	chr10:93540565-93605245	0	0	0.139929	0	0	0.151028	0	0	0	0	0	0.769029	0	0.13484	0	0	0.159506	0	0	0	0	0	0	0	0.343905	0	0.14526	0	0.146569
4933408N05Rik	chr8:114189016-114374074	0	0	0	0	0	0	0	0	0	0.329485	0	0	0.264663	0.160437	0	0	0.190368	0	0	0.16358	0	0	0	0	0	0	0	0	0
4933409F18Rik	chr12:26814374-26834888	0	0	0	0	0	0	0	0	0	0	0	0	0	0	0	0	0	0	0	0	0.295359	0	0	0	0	0	0	0	0
4933409G03Rik	chr2:68568551-68616463	0	0	0	0	0	0	0	0	0	0	0	0	0	0	0	0	0	0	0	0	0	0	0	0	0	0	0	0	0
4933409K07Rik	chr4_JH584293_random:120551-144386	0.177772	0	0.271233	0.128558	0.10642	0.169146	0.170913	0.184684	0.202328	0.107192	0.170876	0.0716226	0.0869042	0.211469	0	0.227385	0.185794	0.0643048	0.0512282	0.0533189	0.194149	0.154217	0.160182	0	0.163453	0.755774	0.203504	0.19334	0.164791
4933411E08Rik	chr10:117925458-117948307	0	0	0	0	0	0	0	0	0	0	0	0	0	0	0	0	0	0	0	0	0	0	0	0	0	0	0	0	0
4933411G06Rik	chr10:51756173-51757194	0	0	0	0	0	0	0	0	0	0	0	0	0	0	0	0	0	0	0	0	0	0	0	0	0	0	0	0	0
4933411K16Rik	chr19:42045850-42070939	0.783414	0.4601	0.38269	0.150673	0.187849	0.397191	0	0.430368	0.470664	0	0	0.248702	0.302368	0	0	0.525688	0.217919	0.899999	0.17975	0.561531	0	0.269343	0.373532	1.36863	0.191365	0.658379	0	0	0.192301
4933412E12Rik	chr10:116950561-116963279	0.575925	0.633941	0.703295	0.969511	1.03557	0.547544	0.826977	0.395857	0.866028	0.693341	0.55087	0.457859	0.72324	0.674557	1.13064	0.241976	0.600892	0.62081	0.165258	0.688347	1.56074	1.23885	0.297367	1.88898	0	1.21162	0.994459	0.621715	0.707413
4933412E24Rik	chr15:60014865-60016618	0	0	0	0	0	0	0	0	0	0	0	0	0	0	0	0	0	0	0	0	0	0	0	0	0	0	0	0	0
4933412O06Rik	chr13:15781663-15802630	0	0	0	0	0	0	0	0	0	0	0	0	0	0	0	0	0	0	0	0	0	0	0	0	0	0	0	0	0
4933413G19Rik	chr6:128362993-128385144	0.208282	0.306327	0	0	0	0	0.397654	0	0	0	0	0	0	0	0	0	0	0	0	0	0.449375	0	0	0	0	0	0	0.298359	0.254811
4933413J09Rik	chr14:26357546-26404157	0.0604446	0.29307	0.340552	0.0582582	0.100516	0.296262	0.116141	0.451097	0.104705	0	0.232209	0	0	0.143439	0	0.354236	0.0842039	0.138304	0.158318	0.263742	0	0.523649	0.182179	0	0	0	0.0763996	0.107583	0.384903
4933413L06Rik	chr13:117600270-117981028	0.254368	0	0	0	0	0	0	0	0	0	0	0	0	0	0	0	0	0	0	0	0	0	0	0	0	0	0	0	0
4933414I15Rik	chr11:50940818-50943833	0	0	0	0	0	0	0	0	0	0	0	0	0	0	0	0	0	0	0	0	0	0	0	0	0	0	0	0	0
4933415F23Rik	chr1:23100472-23102253	0	0	0	0	0	0	0	0	0	0	0	0	0	0	0	0	0	0	0	0.143667	0	0	0	0	0	0	0	0	0
4933416C03Rik	chr10:116018199-116274932	0.186097	0.409012	0.113601	0.448075	0.11147	0.471996	0.17854	0.256821	0.140572	0.89695	0	0.148973	0	0.109848	0	0.0787803	0.129555	0.268384	0.428137	0	0.405014	0.160817	0.222816	0	0.227773	0	0.212431	0	0.458658
4933416E03Rik	chr2:159947340-159981289	0	0	0	0	0	0	0	0	0	0	0	0	0	0	0	0	0	0	0	0	0	0	0	0	0	0	0	0	0
4933416I08Rik	chrX:53577072-53580003	0	0	0	0	0	0	0	0	0	0	0	0	0	0	0	0	0	0	0	0	0	0	0	0	0	0	0	0	0
4933416M06Rik	chr13:101226218-101464152	0	0	0	0	0	0	0	0	0	0	0	0	0	0	0	0	0	0	0	0	0	0	0	0	0	0	0	0	0
4933416M07Rik	chr8:27138772-27174646	1.50651	2.22946	3.81248	1.83085	1.00754	0.859009	1.75192	1.31385	2.56441	0.485367	0	2.0861	2.30475	1.4472	4.07753	1.74211	1.64654	1.31992	4.08767	0.287258	1.86178	0.8523	1.35734	0	1.89073	3.4272	0.277412	2.11413	2.36427
4933416O17Rik	chr13:69957961-69962084	0	0	0	0	0	0	0	0	0	0	0	0	0	0	0	0	0	0	0	0	0	0	0	0	0	0	0	0	0
4933417A18Rik	chr13:34909958-34963938	0	0	0	0.210541	0.984449	0.152639	0	0.196788	0.348209	0	0	0	0	0.335352	0.250619	0.182253	0.413165	0.693202	0.276614	0.522999	0.261436	0.453911	0	0	0.294397	0	0.248464	0.173588	0.175831
4933417D19Rik	chr8:123224818-123318651	0.908726	1.33534	0.665937	0.698745	1.30784	1.15158	0.694782	1.49479	0.817057	1.31193	0	0.862561	0.349711	0.211636	1.06556	0.911345	0	0.781734	1.2497	1.30149	1.17872	0.935397	1.51387	0	1.99611	0	1.23838	1.04344	1.78171
4933417E11Rik	chr1:71958997-72005195	0.20806	0	0.254149	0	0.249603	0	0	0	0	0	0	0	0	0	0	0	0	0	0	0	0	0	0	0	0	0	0	0	0
4933417G07Rik	chr3:55625194-56184266	9.68323	11.7622	9.46406	7.43436	11.912	9.50558	7.38411	5.94585	7.93727	8.72816	14.748	11.7769	6.93842	6.42398	10.3337	8.62394	10.0861	5.87618	10.2388	8.07141	6.25182	8.26502	10.9004	5.24109	9.13961	6.04984	8.21867	7.61001	6.20632
4933417O13Rik	chr7:143106741-143427050	0.996875	1.46298	2.26075	1.0963	0.512226	0.722106	1.90868	2.5456	1.49969	3.08688	2.17997	0.679737	0.825851	1.33499	1.39814	0.83798	0.594922	2.66137	1.63491	1.19153	1.54404	1.47097	1.52946	1.86925	1.04424	1.79804	1.13469	1.64021	2.27456
4933421I07Rik	chr7:42445461-42448128	0	0	0	0	0	0	0	0	0	0	0	0	0	0	0	0	0	0	0	0	0	0	0	0	0	0	0	0	0
4933421O10Rik	chr4:33027138-33031323	3.11943	3.63622	3.61407	3.05817	3.10209	3.89007	4.06505	2.78119	3.44735	3.44256	3.86077	2.72346	2.3755	3.0777	2.30873	3.64731	3.83063	2.90535	3.59439	2.9803	4.1548	4.03341	2.66626	4.43406	2.78635	2.0212	2.84326	2.14537	4.11475
4933422A05Rik	chr9:35281104-35285423	0.162547	0	0.198512	0	0	0	0	0	0	0	0	0	0	0	0.318397	0	0	0	0	0	0	0	0	0	0	0	0.1848	0	0.199426
4933423P22Rik	chr2:90429755-90580679	4.25685	5.69056	7.62107	4.88269	4.62664	7.74697	5.34173	5.72946	4.61224	7.20885	4.63387	4.39124	5.82109	4.8286	7.71604	3.4589	6.18123	6.165	5.71862	4.60269	4.14741	3.32926	4.41771	3.49661	4.27556	3.89948	3.05273	4.46222	3.85435
4933424G05Rik	chr18:14968684-15151446	0.245624	0.540361	0.299915	0.118196	0.14718	0.467118	0.70603	0.507303	0.370062	0.295818	0	0.97914	0	0.144318	0.96685	0.103523	0.170909	0.530286	0.282188	0.293804	0.266674	0.211707	0	1.61468	0.450497	0	0.139948	0.354094	0.302098
4933424G06Rik	chr1:36714537-36757960	0	0	0	0	0	0	0	0	0	0	0	0	0	0	0	0	0	0	0	0	0	0	0.238611	0	0	0	0	0	0
4933424M12Rik	chr4:107783707-107789917	0	0	0	0	0	0	0	0	0	0	0	0	0	0	0	0.171971	0	0	0	0.246246	0	0	0.245316	0	0	0	0	0	0
4933425B07Rik	chr14:46602805-46637423	0	0	0	0	0	0	0	0	0	0	0	0	0	0	0	0	0	0	0	0	0	0	0	0	0	0	0	0	0
4933425L06Rik	chr13:105082121-105121782	0	0	0	0	0	0	0	0	0	0	0	0	0	0	0	0	0	0	0	0	0	0	0	0	0	0	0	0	0
4933427D06Rik	chr6:89096109-89110039	0	0	0	0	0	0	0	0	0	0	0	0	0	0	0	0	0	0	0	0	0	0	0	0	0	0	0	0	0
4933427D14Rik	chr11:72154096-72207470	2.5161	2.64381	1.99907	2.08992	2.29259	2.68752	1.5749	2.24145	1.77707	2.03824	3.81933	1.76782	2.94303	2.43512	3.48241	2.53964	2.92945	1.52687	3.00793	2.75047	1.4284	2.51265	1.85422	1.54876	1.79063	1.98515	2.47619	1.69238	2.59948
4933427E11Rik	chr15:74672785-74712171	0	0	0	0	0	0	0	0.252605	0.55228	0	0	0.874451	0.354553	0.214544	0.720201	0	0	0	0.211218	0	0	0.31613	0	0	0.224908	0	0	0.264499	0
4933427E13Rik	chr11:25326106-25367137	0	0	0	0	0	0	0	0	0	0	0	0	0	0	0	0	0	0	0	0	0	0	0	0	0	0	0	0	0
4933427G17Rik	chr7:120982440-121014787	0.528978	0.2587	0.430644	0.168925	0	0.156591	0.336867	0.24138	0.340836	0.848936	0	0.278899	0.438425	0.266021	0	0.0953981	0	0	0.124753	0.443194	0	0.457535	0.629792	0.768773	0	0	0.405162	0.252838	0
4933427G23Rik	chr5:23830132-23832436	0	0	0	0	0	0	0.281433	0	0	0.353961	0	0	0	0	0	0.123489	0	0.211257	0.168731	0	0	0.252929	0	0	0.179618	0	0.167295	0	0
4933427I22Rik	chr4:139910463-139943519	0	0	0.194942	0	0	0	0	0	0	0	0	0	0	0	0	0	0	0	0	0	0	0	0	0	0	0	0	0	0
4933428C19Rik	chr4:40482839-40525548	0	0	0	0	0	0	0	0	0	0	0	0	0	0	0	0	0	0	0	0	0	0	0	0	0	0	0	0	0
4933428G20Rik	chr11:97404392-97502402	0.461185	0	0.600021	0.49631	0.605775	0.27328	0.428738	0.266568	0	0	0	0.488211	0.732375	0.193222	0.335972	0.174922	0.778713	0	0.705527	0	0	0.264343	0	0	0.563311	0.646179	0.217787	0	0.47101
4933428M09Rik	chrX:139179214-139181009	0	0	0	0	0	0	0	0	0	0	0	0	0	0	0	0	0	0	0	0	0	0	0	0	0	0	0	0	0
4933429K18Rik	chr19:45726554-45730558	0	0	0	0	0	0	0	0	0	0	0	0	0	0	0	0	0	0	0	0	0	0	0	0	0	0	0	0	0
4933429O19Rik	chr14:48869270-48887112	0	0.388686	0	0	0	0	0	0	0	0	0	0	0	0	0	0	0	0	0	0	0	0	0	0	0.161921	0	0	0	0
4933430H16Rik	chr7:82937937-82971391	0	0	0	0	0	0	0	0	0	0	0	0	0	0	0	0	0	0	0	0	0	0	0	0	0	0	0	0	0
4933430I17Rik	chr4:62525106-62553033	0.18662	0.115908	0.0948498	0.141591	0.180211	0.100536	0.306073	0	0.235089	0.0955729	0	0.188544	0.228855	0	0.292207	0.193436	0.209422	0.226864	0.40664	0.269159	0.647906	0.514259	0.0476185	0.525384	0.0485822	0	0.535399	0.31003	0.181192
4933430M04Rik	chr11:24481908-24569951	0	0	0	0	0	0	0	0	0	0	0	0	0	0	0	0	0	0	0	0	0	0	0	0	0	0	0	0	0
4933430N04Rik	chr8:9125411-9132288	0	0	0	0	0	0	0	0	0	0	0	0	0	0	0	0	0	0	0	0	0	0	0	0	0	0	0	0	0
4933431E20Rik	chr3:107873857-107898685	12.0781	9.36665	10.2957	10.7304	10.3467	12.7061	11.0239	10.0902	12.4009	15.1317	8.97218	10.0699	8.77233	11.3008	11.0107	11.6854	11.8909	14.1264	14.0804	12.7019	11.5326	13.3397	10.4042	8.73646	10.8607	11.5157	8.69632	11.9362	14.1466
4933431G14Rik	chr6:72097551-72154571	0	0	0	0	0	0.222666	0	0	0	0	0	0	0	0.40957	0	0.146972	0	0.503974	0.148035	0.209747	0	0	0.627477	0.765894	0	0	0.1996	0	0.31692
4933431J24Rik	chr14:118211695-118216111	0.0829745	0	0	0	0	0	0.159279	0	0	0	0	0	0	0	0	0	0	0	0	0	0	0	0	0	0	0	0	0	0
4933431K23Rik	chr8:77635898-77767758	0.706122	0	0.28755	0.225937	0	0.298151	0	0	0	0	0	0	0	0	0	0	0.326926	0	0	0	0	0	0	0	0	0	0	0	0
4933432G23Rik	chr9:118402016-118445976	0	0	0	0	0	0	0	0	0	0	0	0	0	0	0	0	0	0	0	0	0	0	0	0	0	0	0	0	0
4933432I03Rik	chr14:102987411-103033803	0	0	0	0	0.258429	0	0	0	0	0	0	0	0	0.249532	0	0	0	0	0	0	0	0	0	0	0	0	0	0	0
4933432I09Rik	chr16:18209685-18213863	0	0	0	0	0	0	0	0	0.242398	0	0	0	0	0	0	0	0.22454	0.231785	0	0	0	0	0	0	0.704762	0	0	0	0
4933432K03Rik	chr7:121587385-121589836	0	0	0	0	0	0	0	0	0	0	0	0	0	0	0	0	0	0	0	0.521065	0	0	0	0	0	0	0	0	0
4933433F19Rik	chr8:30568394-30575573	0	0	0	0	0	0	0	0	0	0	0	0	0	0	0	0	0	0	0	0	0	0	0	0	0	0	0	0	0
4933433G08Rik	chr9:61081892-61127031	0	0	0	0	0	0	0	0	0	0	0	0	0	0	0	0	0	0	0	0	0	0	0	0	0	0	0	0	0
4933433G15Rik	chr9:75410183-75415537	0.977838	0.575017	0.716626	0.75157	1.40748	0.247806	0.74717	1.87458	1.46348	0.94091	2.23904	0.926438	1.87852	1.13624	1.14471	0.81557	1.90275	1.68066	1.34396	0.933148	1.26703	1.00536	1.16243	0	0.715643	0	0.887661	1.12164	1.19723
4933433G19Rik	chr13:66905414-67032405	0	0	0	0	0	0.278417	0	0.294512	0.328972	0	0.821227	0	0	0	0	0	0	0	0.493032	0	0	0.385448	0	0	0	0	0	0.326152	0
4933433H22Rik	chr17:84019648-84089875	0	0	0.29184	0.23005	0	0.303041	0	0	0.180107	0	0	0	0	0.140504	0.470604	0.100786	0	0	0	0	0	0	0	0	0.146141	0	0	0	0.147017
4933433N18Rik	chr13:50136992-50155392	0	0	0	0	0	0	0	0	0	0	0	0	0	0	0	0	0	0	0	0	0	0	0	0	0	0	0	0	0
4933434E20Rik	chr3:89998759-90068347	17.755	18.0635	13.0113	16.2381	18.7279	13.9928	17.5737	13.2663	13.0444	13.2958	14.0664	14.4521	12.0511	12.0886	13.2874	12.2114	14.686	14.1807	15.4173	14.8543	16.4649	16.4708	17.8632	14.0872	13.9422	19.8881	12.8012	14.4033	16.1218
4933436E23Rik	chr1:139379451-139402852	0	0	0	0	0	0	0	0	0	0	0	0	0	0	0	0	0	0	0	0	0	0	0	0	0	0	0	0	0
4933436H12Rik	chr7:68417423-68426133	0	0	0	0	0	0.179611	0	0.194812	0	0	0	0	0	0	0	0.119105	0	0	0.162651	0	0	0	0	0	0	1.19259	0	0	0.348121
4933436I01Rik	chrX:67919863-67921450	0	0	0	0	0	0	0	0	0	0	0	0	0	0	0	0	0	0	0	0	0	0	0	0	0	0	0	0	0
4933438B17Rik	chr5:127030788-127107436	0	0	0	0	0	0	0	0	0	0	0	0	0	0	0	0	0	0	0	0	0	0	0	0	0	0	0	0	0
4933438K21Rik	chr4:147063365-147068436	0	0	0	0	0	0	0	0	0	0	0	0	0	0	0	0	0	0	0	0	0	0	0	0	0	0	0	0	0
4933439C10Rik	chr11:59485519-59511385	4.61973	4.029	5.35044	5.9973	5.61523	7.40369	5.04587	6.01426	4.80777	5.40154	2.92295	4.14789	6.63175	6.14899	4.09548	5.23233	4.574	4.38667	7.51195	7.24191	4.47142	6.24498	6.16578	4.57306	4.90549	6.08315	5.20178	4.86399	6.70613
4933439K11Rik	chr1:172521129-172550806	3.22699	3.29003	2.42619	1.90552	2.97939	2.51522	0.946209	2.70848	2.21845	1.78978	1.88975	1.1677	2.36987	0.572261	2.40648	1.84923	3.10236	4.25148	1.98577	1.77311	1.06794	3.81183	3.52817	6.4451	2.41803	2.06654	2.24652	2.1272	2.72638
4933440J02Rik	chr10:111583050-111611352	0	0	0	0	0	0	0	0	0	0	0	0	0	0	0	0	0	0	0	0	0	0	0	0	0	0	0	0	0
4933440M02Rik	chr7:125331781-125349786	0	0	0	0	0	0	0	0	0	0	0	0	0	0	0	0	0	0	0	0	0	0	0	0	0	0	0	0	0
4933440N22Rik	chr6:117900339-117925622	2.95473	2.50757	4.51402	4.34576	2.81344	2.83169	4.08909	4.24831	4.43673	2.95415	2.94955	4.52785	2.61257	4.12142	3.35115	3.11679	5.09509	2.6801	3.70345	2.88101	2.87763	3.15784	2.52793	1.05155	5.31196	3.71139	3.67165	4.08223	3.96007
5031410I06Rik	chr5:26098667-26109638	0.139927	0.204868	0.170814	0.0674191	0.251374	0.354961	0.268759	0.290169	0.529607	0.506011	0	0.11236	0	0.414466	0	0.345652	0.292356	0.30317	0.0805582	0.16771	0.152524	0.121131	0.587328	0.308275	0.171396	0	0.0799715	0.20252	0.34534
5031414D18Rik	chr14:75015877-75052537	0.626024	0.363446	0.573429	0.480559	0.843614	0.628346	0.712262	0.680812	0.144523	0.298421	1.42355	0.987686	0.719747	0.18517	0	0.522115	0.344843	0.903797	0.66591	0.562563	1.07607	1.28138	0.888175	0.542945	0.908957	0.522405	0.596946	0.565941	1.06216
5031425E22Rik	chr5:23431807-23684643	18.0136	15.5947	16.4564	18.0186	20.4826	21.204	17.383	19.7922	19.0915	23.2224	21.2295	17.5145	12.8596	16.9214	17.9138	16.5469	16.6802	19.8701	19.9581	20.3522	21.305	20.3592	24.5639	17.1621	18.9502	13.4716	18.3101	24.3557	21.8197
5031425F14Rik	chr2:166447450-166458770	0.395528	0	0.643963	0.634302	0.316039	0.334287	0	0.181411	0.396945	0	1.00946	0	0	0	0	0	0.733793	0	0	0.315301	0	0	0.472287	0	0.483478	0	0.150159	0	0
5031426D15Rik	chr2:6539693-7396228	1.16579	0.730625	0.853722	1.06012	1.39557	1.69039	1.47378	1.29296	1.9733	1.28562	1.28135	1.45151	1.36956	1.19074	0.861499	1.36558	1.85695	1.20575	1.76693	1.67904	1.67474	1.7353	2.04244	1.76778	1.6748	1.55948	1.64064	1.83694	1.3183
5031434C07Rik	chr6:112273757-112330423	0	0	0.12197	0.0961993	0	0.380921	0.576352	0.276098	0.30224	0	0	0	0.194285	0.236082	0.197374	0.253916	0.278676	0	0.345381	0.119602	0	0.691963	0.239498	0.880068	0.122246	0	0.113993	0.289108	0.493402
5031434O11Rik	chr3:51515317-51567117	0.691428	0	0.422567	0.330966	0.830882	1.75014	0	0.468078	0.510443	0	0	0.535178	0	0	1.32532	0.282207	0	0.490243	0.393481	1.23021	0	0.585224	0	0	0	0	0.777813	0.490231	0
5031439G07Rik	chr15:84945719-84987971	9.855	9.55117	8.89922	9.88965	7.67378	8.79263	11.0945	9.3812	8.63609	8.11693	8.31931	8.85009	8.54299	10.2051	10.1141	11.0069	9.32346	8.87116	9.00621	7.64308	10.9415	9.17809	8.56965	9.56116	10.1186	10.9051	9.12842	8.60046	8.46928
5033403F01Rik	chr13:38932139-38966297	0.514372	0	0	0.164241	0	0.211285	0.343073	0.252053	0	0.413244	1.49962	0	0.340267	0.212986	0	0.477049	0.240537	0	0.381118	0	0	0.603187	0	0	0.216868	0.730525	0.210055	0.774358	0.200748
5033403H07Rik	chr5:52973011-52996150	0	0	0	0	0	0	0	0	0	0	0	0	0	0	0	0	0	0	0	0	0	0	0	0	0	0	0	0	0
5033404E19Rik	chr1:185487268-185502904	6.68685	4.16046	5.59246	8.75879	14.8034	1.33618	4.67444	9.52572	2.07738	4.22169	2.66575	2.17749	7.96864	5.19195	2.0223	6.60182	3.41504	7.48299	8.40971	7.9298	8.26394	8.93196	9.51922	7.53642	7.68716	10.1469	5.54076	0.997664	8.53507
5033406O09Rik	chr12:111941990-111944482	9.42848	10.7354	9.54329	11.7005	11.1507	10.8527	9.74655	10.2481	10.4658	10.4582	13.7783	9.49362	11.2953	12.8263	13.4272	12.8602	8.97733	10.3554	12.3992	11.5742	12.6597	12.4024	12.3019	15.7651	10.0112	12.0304	12.7223	13.2333	12.0531
5033417F24Rik	chr1:92906988-92910689	0.809898	0.835248	0.556442	0.667751	0.416153	0.589925	1.09207	0.965107	0.546663	0.274464	1.37137	0.556257	0.883886	1.07254	0.465073	1.0578	1.11004	0.656323	1.04754	1.1237	0.247559	1.7689	1.52532	0.49977	0.418053	0.961748	0.779384	0.673473	0.701036
5033421B08Rik	chr12:8511155-8599066	1.91198	1.21239	0.446867	1.89045	0.61719	1.11144	0	1.69419	2.68165	0.88033	3.3232	0.776491	0.949666	2.55767	1.13648	1.27602	1.07567	2.22448	1.83715	4.28001	1.58176	0.941392	0.813825	2.16062	2.48861	0.766612	1.40206	1.50565	1.28788
5033426O07Rik	chr8:121198713-121203496	0	0	0	0	0	0	0	0	0	0	0	0	0	0	0	0	0	0.121022	0	0	0	0	0	0	0	0	0	0	0
5033428I22Rik	chr8:57331690-57354580	0	0.360481	0.29909	0	0.293821	0.620158	0	0.667961	0.729521	0	0	0.384044	0.467628	0	0	0.202738	0	0.349487	0.559627	0.291484	0	0.417817	0	0	0.298123	1.01939	0.554001	0	0.29882
5033430I15Rik	chr13:45965061-45966508	0.765097	0.37566	0.62319	1.46807	0.918388	0.646003	0.971855	1.04298	0	0.612872	0.970448	0.79908	1.94633	1.17467	0.988177	0.843577	1.06234	2.54684	2.03961	0.910618	0	0	0.603858	0	0.931401	0	0.576795	1.0922	0.933304
5330411J11Rik	chr2:59382492-59386682	0	0	0	0	0	0	0	0	0	0	0	0	0	0	0	0	0	0	0	0	0	0	0	0	0	0	0.149359	0	0
5330413P13Rik	chr2:131820005-131847656	0.0562015	0	0	0.0541752	0	0	0	0	0.085194	0	0.21596	0	0	0	0	0	0	0	0	0	0	0	0	0	0	0	0.0642924	0	0
5330416C01Rik	chr13:97712314-97778952	0	0	0	0	0	0	0	0	0	0	0	0	0	0	0.144529	0	0	0.0657911	0.0524087	0.0874762	0	0	0	0	0.178802	0	0	0.186666	0
5330417C22Rik	chr3:108455693-108536747	34.103	50.3421	53.7362	42.8874	36.9761	49.4447	47.8321	51.3461	45.0735	54.232	55.3198	63.9325	50.5463	59.4522	58.0918	59.9304	60.1829	47.8489	51.7642	52.1169	52.0975	42.5548	47.1129	37.8007	37.8633	47.6257	52.3463	66.725	40.527
5330432E05Rik	chr3:8019668-8022831	1.49366	1.90132	1.90259	1.12657	0.855495	3.62446	2.49522	1.7963	4.03293	3.13154	2.24494	3.13099	2.6603	1.69408	2.18809	1.21461	1.17604	1.97053	1.94459	1.55702	2.97422	1.57477	2.41518	3.72184	3.10284	1.3775	1.70782	4.13719	2.48506
5330434G04Rik	chrX:105372993-105391754	0	0	0.0723925	0.114326	0.0710175	0.0752281	0.113961	0.0820552	0	0.286003	0	0	0.115763	0.0703826	0.117621	0.0504599	0	0.171447	0.136634	0.0711095	0	0.205538	0	0	0.145337	0	0.067831	0.171805	0
5330439A09Rik	chr8:54550330-54587842	0	0	0	0	0	0	0	0	0.170418	0	0	0	0	0.133001	0	0	0	0	0.129888	0	0	0	0	0	0	0	0	0	0
5330439B14Rik	chr6:142587861-142702767	0	0.231804	0	0	0	0	0	0	0	0.442959	0	0	0	0	0	0.140944	0.219499	0.497595	0	0.188529	0	0.326182	0.205836	0	0.402521	0	0.18821	0	0.405948
5430401F13Rik	chr6:131543761-131553757	0	0	0	0	0	0	0	0	0	0	0	0	0	0	0	0	0	0	0	0	0	0	0	0	0	0	0	0	0
5430401H09Rik	chr12:32096592-32124868	0	0	0	0	0	0.180756	0	0	0.214448	0	0	0	0	0	0	0	0	0	0	0	0	0	0	0	0.174233	0	0	0	0
5430402E10Rik	chrX:77919785-77925062	0	0	0	0	0	0	0	0	0	0	0	0	0	0	0	0	0	0	0	0	0	0	0	0	0	0	0	0	0
5430402O13Rik	chr6:50566642-50596913	0.248545	0	0.607276	0	0	0.314758	0.473661	0.677964	0.740404	0	0	0.389712	0	0	0.963782	0.205722	0	0.709466	0.568078	0.295851	1.06928	0.424064	0.588711	1.07552	0	1.03455	0.281167	0.709951	0.90993
5430403N17Rik	chr8:35864084-35882957	0	0	0	0	0	0	0	0	0	0	0	0	0	0	0	0	0	0	0	0	0	0	0	0	0	0	0	0	0
5430405H02Rik	chr2:156830705-156862945	1.94413	1.76007	4.109	3.09118	2.18101	2.44955	1.18459	3.00055	1.78575	5.85086	3.23876	3.23437	0.918867	1.07305	1.36944	2.57336	3.40042	1.42045	1.3844	1.81716	3.12208	2.74821	2.95249	1.00922	2.20357	2.55655	2.88237	3.97542	3.06375
5430416N02Rik	chr5:100420841-100429535	4.55168	3.0635	2.52968	3.5595	3.48363	2.61705	6.26439	3.34446	3.03623	0.991663	6.24962	3.80944	3.10114	3.72205	6.29497	4.34913	6.30295	2.33659	1.40888	3.42696	4.39638	3.48317	5.81463	8.80676	4.50981	5.08104	5.10041	2.91923	2.99907
5430416O09Rik	chr4:43730033-43734534	0.34789	0.145431	0.545965	0.191656	0.119012	0.315233	0.0955403	0.344067	0.0753815	0.719139	0.382066	0.16007	0.388482	0.29535	0.592091	0.0846919	0.276994	0.4313	0.51546	0.655733	0.325532	0.948084	0.358115	0.219437	0.243666	0	0.454998	0.648351	0.368435
5430419D17Rik	chr7:131174401-131250945	0	0	0	0	0	0	0	0	0	0	0	0	0.137322	0	0	0	0	0	0	0	0	0	0	0	0.0862833	0	0	0	0
5430421F17Rik	chr8:25302649-25306270	0	0.133717	0.111423	0.0879029	0	0	0	0	0.137903	0.219947	0	0	0	0	0.180311	0.0772892	0	0	0	0.1093	0	0	0.109289	0	0	0	0.104192	0	0
5430425K12Rik	chr13:80940402-80948597	0	0	0	0	0	0	0	0	0	0	0	0	0	0	0	0	0	0	0	0	0	0	0	0	0	0	0	0	0
5430427M07Rik	chr12:90998489-91384417	4.94591	4.96232	10.9854	7.12278	8.36247	5.98077	6.43366	5.52898	8.72498	9.72967	6.85385	4.9506	6.88685	5.20136	5.68241	7.46865	10.6187	6.42746	12.6016	6.4291	6.29782	6.91772	10.4018	3.90061	9.31448	9.38054	6.87612	4.8247	12.3639
5430427O19Rik	chrX:85776967-85891499	0.315376	0.311371	0.131123	0.605323	0.384294	0.40661	0.102039	0.0734863	0.161621	0.128021	0	0.171818	0.203187	0.0630641	0.206416	0.176893	0.147932	0.758362	0.360346	0.750865	0.11588	0.361348	0.500813	0	0.384896	0.451521	0.364444	0.44911	0.644085
5430428K19Rik	chrX:6399939-6637454	0	0	0	0	0	0.329918	0	0	0	0	0	0	0	0	0	0.21523	0	0	0	0	0	0	0.308251	0	0	0	0	0	0
5430431A17Rik	chr7:44484516-44485413	0.914229	0.449617	0.744834	0	0.732046	0.385809	0.5794	1.24162	0	0	0	0	0	0	0.586942	0.500431	0.422777	0.866637	0.694887	0.362028	0.652793	1.03516	0.359543	0	0.740743	1.2612	0.343625	0.866874	1.853
5430434I15Rik	chr3:38203150-38208119	0	0	0	0	0	0	0	0	0	0	0	0	0	0	0	0	0	0	0	0	0	0	0	0	0	0	0	0	0
5430435K18Rik	chr5:151037514-151432118	0	0.130324	0	0	0	0	0.170688	0	0	0	0	0	0	0.210142	0	0	0.123845	0.256607	0	0	0.193618	0	0	0	0	0	0	0	0
5430437J10Rik	chr15:5496317-5594983	0.193056	0	0.235805	0	0	0	0	0	0.289004	0	0	0.304949	0	0	0.376782	0.161078	0	0	0.22114	0	0	0	0.459082	0	0	0	0.219097	0.553722	0.236407
5430440P10Rik	chr14:105427558-105437716	0	0.333527	0	1.08792	0	0.574212	0	0	0.338244	0	0	0	0.433831	0.262104	0	0.564547	0.314841	0	0	0.540069	0.488313	0	0.80653	0.982883	1.10465	0.945491	0.513422	0.648428	1.38477
5530400C23Rik	chr6:133292215-133295790	0	0	0	0	0	0	0	0	0	0	0	0	0	0	0	0	0	0	0	0	0	0	0	0	0	0	0	0	0
5530401A14Rik	chr11:80880162-81995780	0.116031	0	0.141672	0	0	0.147117	0	0.159847	0	0	0	0	0.224986	0.136491	0.228552	0.195807	0	0	0.666706	0.138826	1.0083	0	0.416108	0	0	0	0	0.167356	0
5530601H04Rik	chrX:105040853-105070124	1.25615	2.07798	1.06665	1.00031	1.43874	2.21699	1.67951	1.13389	1.07642	1.31703	2.09881	0.791045	0.853333	1.23241	1.30056	1.06953	0.989209	1.42144	1.51023	1.63743	0.834409	1.89355	0.983518	0.723074	1.4725	1.62359	1.62457	1.89928	1.14682
5730403I07Rik	chr9:77366411-77399416	0	0	0	0.100234	0	0	0	0	0.157111	0.250822	0	0	0	0	0	0	0	0.150021	0	0	0	0	0	0	0	0	0.118756	0	0
5730405O15Rik	chrX:13042014-13045295	1.59906	2.749	0.976904	0.255619	0.959853	1.01252	3.04526	0.725982	2.37789	1.28065	2.0271	0.416887	0.507808	0.91905	1.03125	1.32013	0.369976	1.13975	2.43471	0.634125	2.86257	0.908101	1.26106	2.30235	0.972945	0	2.10824	1.14038	1.29948
5730408K05Rik	chr19:8883877-8890759	9.75339	24.2034	9.35191	19.2564	96.3973	14.9676	15.7573	24.3506	20.3697	16.1379	260.373	18.4869	13.636	26.8875	9.2154	11.6377	12.822	19.7888	10.398	31.5978	15.7205	13.7995	59.8141	69.2586	21.2635	19.9622	18.5518	10.4417	16.9671
5730409E04Rik	chr4:126609853-126614787	3.18325	1.90949	3.18459	3.00243	1.30092	2.20628	3.47996	3.0048	4.16818	3.31984	1.94728	2.55926	2.68396	3.51882	4.01793	2.21175	2.92741	1.88334	3.0034	3.29473	3.3176	3.38742	2.60649	2.54958	3.01827	1.22783	3.39626	2.40787	2.41379
5730409K12Rik	chr19:7056712-7198062	0.316207	0.545725	0.745511	0.416711	0.220162	0.347119	0.121498	0.651526	0.228114	0.542423	0.127896	0.0868432	0.530933	0.283713	0.314964	0.142323	0.416039	0.434462	0.365658	0.300539	0.216427	0.44521	0.0606914	0.474911	0.364027	0.990543	0.090508	0.482502	0.28032
5730412P04Rik	chrX:136104602-136115420	0	0	0	0	0	0	0	0	0	0	0	0	0	0	0	0	0	0	0	0	0	0	0	0	0	0	0	0	0
5730416F02Rik	chrX:109001484-109002296	8.01558	5.25472	6.89294	5.12168	7.13072	5.26216	4.51703	4.03425	3.08182	4.27743	13.5282	3.70021	5.63692	3.39689	4.0062	4.88055	5.7668	7.17993	5.7559	8.114	3.18153	7.56804	5.25673	5.11376	5.05261	3.68886	4.35374	5.49235	5.05686
5730420D15Rik	chr10:95417374-95428640	0.19447	0	0	0.747711	0.466705	0.246423	0.371627	0.799327	0.873663	1.40425	0	0.307207	0	0.678322	0	0.162175	0.540822	1.11479	0.222775	0.464138	0	0	0.231202	1.69317	0	0	0.220694	0	0.238142
5730422E09Rik	chr5:149119564-149182036	0.250343	0	0.15284	0	0.300023	0	0	0	0	0.301478	0	0.199527	0	0.147035	0	0.21095	0.522557	0	0.431372	0.299422	0.271747	0.431463	0.448599	0	0.306078	0	0	0.180417	0.307857
5730435O14Rik	chr10:41538843-41716537	0	0	0	0	0	0	0	0	0.618602	0	0	0	0	0	0	0	0	0	0	0	0	0	0	0	0	0	0	0	0.509304
5730455P16Rik	chr11:80360491-80378049	2.78246	3.69494	2.8887	2.73833	2.8467	2.65016	2.32067	2.8853	3.88416	3.14506	1.98994	2.54357	2.76101	2.16673	2.5084	3.06418	2.10529	3.09018	4.16608	3.42914	3.5233	3.83504	2.52543	4.27177	2.51785	2.26571	2.46523	3.75098	3.09254
5730460C07Rik	chr3:153789304-153792087	0	0	0	0	0	0	0	0	0	0	0	0	0	0	0	0	0	0	0	0	0	0	0	0	0	0	0	0	0
5730480H06Rik	chr5:48389502-49524904	1.48306	1.4501	0.754529	2.022	1.18489	2.35035	3.07871	1.7016	1.30331	1.78604	2.36662	1.57637	1.19713	2.17816	1.94575	1.45833	0.90006	2.31231	2.12972	1.92174	2.68342	1.91727	2.36253	0.541591	0.302224	0.521101	2.11239	2.13788	1.82397
5730488B01Rik	chr4:44526268-44710440	0	0	0	0	0	0	0	0.0141028	0	0	0.568683	0	0.25346	0	0.178989	0.327383	0	0	0	0	0	0	0	0	0.160125	0	0	0.130911	0
5730507C01Rik	chr12:18514439-18537282	0.309493	0.405694	0.399582	0.776326	0.392105	0.997169	0.161912	0.36741	0.618742	0	0.323711	0.13519	0.513922	0.387083	0.688614	0.448163	0.374552	0.486956	0.677362	0.101025	0.583494	0.437664	0.3032	1.48481	0.328309	0.357158	0.296925	1.59497	0.207998
5730508B09Rik	chr3:127869687-127896323	4.71956	7.5181	6.25703	6.8762	9.85903	9.06011	6.97321	6.86348	8.72626	3.89666	11.3552	6.65467	6.7831	8.06618	8.21536	7.03487	5.44086	9.1144	7.27745	7.73864	7.31338	9.28873	7.88802	7.08289	6.92212	7.95057	9.05954	6.60345	6.96041
5730522E02Rik	chr11:25616845-26210576	0.143036	0.20992	0	0	0	0.362637	0	0.196646	0	0	0	0.454914	0	0	0.280834	0	0	0	0	0	0	0	0	0	0	0	0	0	0.175702
5730559C18Rik	chr1:136213521-136234293	43.6762	43.9377	53.5374	52.7212	39.063	44.4559	48.9759	57.8176	48.0289	53.1352	53.5521	48.9714	54.4053	58.2411	50.7769	60.3371	59.3583	54.2991	48.5495	44.4145	45.5189	47.6258	41.9801	36.9006	59.0603	54.7425	50.9198	46.9407	49.0859
5730596B20Rik	chr6:52165673-52213597	3.90203	4.33932	5.33448	3.5611	3.36399	6.16316	4.10027	3.92007	4.02372	4.51682	3.99922	3.09905	3.52693	4.14162	5.47365	3.54518	5.54466	4.77162	6.17203	4.52367	3.06652	2.88673	3.8108	5.05261	2.93322	4.64122	2.8824	2.89689	4.19912
5830403F22Rik	chr7:133883198-134225097	0.0235797	0.0344698	0.0287773	0.0227465	0.169339	0.0897539	0.0453797	0.130853	0.0717005	0.0568904	0	0.0381071	0	0	0.140902	0.0201686	0.131476	0.0683293	0.0544055	0.0849311	0.0515835	0.0409802	0.085108	0	0.0289264	0	0.0270249	0.0684905	0.0583623
5830411N06Rik	chr7:140247278-140300734	0	0	0	0.0686458	0	0	0.136789	0.0984435	0.104281	0	0	0	0	0	0	0	0	0	0	0	0.310545	0	0	0	0.0872218	0	0	0	0
5830416I19Rik	chr5:64044972-64050226	0.947041	0.577903	0.674409	0.836368	0.756226	0.900839	1.06066	0.872242	0.835677	0.760932	0.605837	1.13931	0.922167	0.93374	1.24921	0.602593	1.53874	0.797471	0.999201	0.661904	0.687731	0.40961	1.13503	1.04226	0.289918	0.668622	0.721295	1.36975	1.26532
5830417I10Rik	chr3:88777056-88913950	5.2298	6.34616	5.00212	4.54624	4.628	5.60362	5.3068	5.38279	6.28773	5.16655	5.13902	5.2015	5.69859	5.92263	6.64243	5.68331	6.57557	6.32706	6.29677	4.85358	5.11957	5.06828	5.26866	6.04538	5.69327	3.74492	4.97658	4.67115	5.12796
5830418P13Rik	chr9:103423577-103761870	0	0	0	0.0929731	0.158828	0.122426	0.370429	0	0.145803	0.232639	0	0.154489	0	0.11391	0	0.459655	0.672057	0.190916	0.222073	0.462376	0	0	0	0.424233	0	0	0	0	0.118936
5830428M24Rik	chr12:69464786-69475550	0.442502	1.30216	1.08111	1.27463	1.59282	1.12117	1.68871	0.907135	0.660728	2.66001	0.843298	0.696349	1.27134	0.256083	0.860725	0.367703	0.614767	0.949057	2.02509	1.05467	2.38447	1.13501	1.0502	0.960036	0.269645	1.84705	0.250686	0.633265	0.540918
5830432E09Rik	chr7:135537823-135686294	0.437433	0.856045	1.60253	0.280508	0.699164	0.554495	1.3957	1.00209	0.876881	0.351063	0	0.463566	0.845233	0.512199	0.858561	0.753229	0.473156	0.419105	1.00413	0.765753	0.316066	0.75265	0.869693	1.27506	0.890754	1.22677	1.16153	0.629528	1.43263
5830444B04Rik	chr4:155384978-155466823	3.22342	2.13711	2.98743	0.7926	3.08798	4.00476	2.25985	2.41623	2.9252	1.87003	2.13074	3.20865	1.31137	3.36867	3.16493	4.41279	2.17942	3.91693	2.92074	2.33733	2.24856	1.67107	3.97738	1.09963	2.89887	0.503499	2.44604	2.75718	3.95818
5830454E08Rik	chr9:120577330-120578073	0.994902	0.489725	0.405331	2.22315	2.39072	0.419763	0.629798	0.449489	0.980547	0.795902	0	1.54299	1.25438	0.377482	0.63672	1.08502	0.919746	1.88286	0.377677	0.787151	0	0.562029	0.78109	1.42319	2.01347	1.36874	1.12011	0	0.402633
5830473C10Rik	chr5:90560625-90598127	0.097649	0.143117	0	0.0940295	9.73683e-06	0	0	0	0	0	0	0.179506	0	0	0	0	0	0	0	0	0.244299	0	0	0	0	0	0	0	0
5930403L14Rik	chr4:154316121-154636873	0.283062	0.103491	0.345498	0.102372	0.550652	0.493802	0.34031	0.73568	0.214958	0.426805	0.272205	0.285459	0.0692617	0.337195	0.422272	0.181272	0.443821	0.30736	0.448803	0.33971	0.541362	0.184305	0.212697	0.469371	0.30373	0.451703	0.243155	0.256716	0.525084
5930403N24Rik	chr10:37141077-37151317	0	0	0	0	0	0	0	0	0	0	0	0	0	0	0	0	0	0.329921	0.792241	0.254524	0	0	0	0	0	0	0	0	0
5930412G12Rik	chr5:128579129-128600687	0.0868075	0.127165	0.211954	0	0.207971	0.22018	0	0	0.131219	0	0	0	0	0.20516	0.171594	0.367805	0	0.250488	0	0	0.189004	0.150085	0.103981	0	0	0	0.297382	0	0.107007
5930430L01Rik	chr5:148953740-149015813	1.03285	2.43512	1.25796	0.883375	1.44161	2.39868	1.98079	1.41241	1.90948	1.84531	0.980291	1.84198	2.01219	1.39429	1.93136	1.21841	1.59665	1.91886	2.24295	1.78555	2.11587	1.98466	1.78684	2.27718	1.438	0.866823	1.57205	2.32297	1.69702
5930438M14Rik	chr13:101226218-101464152	0	0	0.208799	0	0	0	0	0	0.129282	0	0	0	0	0	0	0	0	0.123391	0	0	0	0	0	0	0	0	0.19532	0	0
6030407O03Rik	chr1:73618380-73864466	0.118637	0	0.144856	0.114189	0	0	0	0	0	0	0.454471	0	0	0	0	0	0	0	0	0	0	0	0	0	0.145081	0	0	0	0
6030408B16Rik	chr15:101293211-101298609	0.107776	0.15799	0.131588	0.103763	0.129136	0	0	0.148568	0	0	0	0.172202	0	0.380829	0.212504	0.182097	0	0.155277	0.123898	0.12899	0	0	0.128908	0	0	0	0.368763	0.155546	0
6030419C18Rik	chr9:58488602-58499742	1.18126	1.15406	1.32201	1.42191	1.53315	2.24692	2.26604	2.44428	0.891848	2.60921	3.39725	1.41733	1.7214	1.50947	2.33174	2.16514	1.78162	1.27722	1.92455	0.942851	2.1414	0.340062	0.471269	0.432483	1.80692	2.49687	1.68499	0.995181	1.21256
6030426L16Rik	chr12:21726821-21784557	1.92062	2.4113	2.47886	1.93667	2.93834	1.49746	2.94583	5.48509	2.01714	0.684035	1.45516	6.84775	4.52278	2.6305	4.42693	1.98701	3.6041	3.33695	2.97568	2.54632	3.70998	3.90542	2.85786	5.99322	1.59255	1.18091	3.21054	2.68884	1.42316
6030440G07Rik	chr12:110994397-111013872	0	0.305999	0	0	0	0	0	0	0	0	0	0	0	0	0	0.17322	0	0.297754	0.238177	0	0.448904	0	0	0	0.50736	0	0	0	0.254543
6030443J06Rik	chr5:22550412-22558171	0.84352	1.09695	1.2012	1.12957	0.841624	1.3079	1.62178	1.03841	1.35086	1.46928	0.90078	0.83046	1.28252	1.00303	1.67548	1.19838	1.2407	1.42367	0.810168	0.899457	1.84212	1.5445	1.12581	2.06974	1.20635	1.59342	0.750929	0.747364	1.38988
6030458C11Rik	chr15:12808176-12824688	9.04303	9.40945	12.255	10.1529	11.2293	13.1851	11.0254	9.886	13.4218	10.6766	9.58969	11.5344	10.862	10.5704	13.2411	10.8766	12.9091	11.7631	12.1329	10.8117	8.98173	11.2421	12.0104	10.0887	10.7036	12.6438	9.91564	12.4754	11.2405
6030466F02Rik	chr8:123733957-123739941	0	0	0	0.146803	0	0	0.292133	0	0	0	0	0	0	0	0	0	0	0	0.175147	0	0	0	0	0	0	0	0	0	0
6030468B19Rik	chr11:117797625-117807308	0	0.621989	0.257768	0.250186	0.253145	0	0.496812	0	0	0.508079	0	0.408284	0	0	0	0	0	0	0	0	0.911666	0	0.250508	0	0.317438	0	0.294833	0	0
6030469F06Rik	chr12:31168861-31185922	0	0	0	0	0	0	0	0	0	0	0	0	0	0	0	0	0	0	0	0	0	0	0	0	0	0	0	0	0
6030471H07Rik	chr4:84042039-84044879	0	0	0	0	0	0	0	0	0	0	0	0	0	0	0	0	0	0	0	0	0	0	0	0	0	0	0	0	0
6030498E09Rik	chrX:38772779-38962688	0	0	0	0	0	0	0	0	0	0	0	0	0	0	0	0	0	0	0	0	0	0	0	0	0	0	0	0	0
6230400D17Rik	chr14:20702011-20704425	2.09174	1.53824	1.53306	2.009	2.76036	3.44523	2.79538	1.14453	2.81406	3.0184	3.19095	1.31879	0.802417	2.66807	2.44473	1.74119	2.32531	1.79595	1.91552	2.74328	0.902538	1.79018	1.73898	0	1.7852	3.49679	2.84601	1.7977	3.83831
6330403K07Rik	chr11:71031940-71033617	3.92403	2.38239	3.46981	4.94712	3.24368	1.71537	3.36902	2.97816	3.86897	5.21349	6.21507	4.09253	4.45022	2.22175	3.7228	3.18782	3.57701	1.55671	3.88431	3.88265	4.6966	2.79616	2.26145	5.3303	5.95369	2.84918	5.855	4.28746	2.3281
6330407A03Rik	chr4:3678120-3791612	0.691258	0.675711	1.54737	0.554499	0.966392	1.4608	0.883394	0.793628	1.91068	1.38766	0.882834	0.36784	0.670239	1.49096	0.907831	0.972226	1.12245	1.82495	0.794415	0.827089	1.25154	1.19235	0.826369	0.505302	0.70453	0.972391	0.919398	1.32945	0.708832
6330408A02Rik	chr7:13258966-13311427	2.50841	2.95512	2.76324	2.12284	1.97815	1.86253	2.3511	3.13159	2.50288	2.12489	3.05546	2.55767	2.14915	2.1776	1.94099	2.34185	2.30123	1.9453	2.11414	2.86076	1.60158	2.01403	1.54174	1.07927	1.12442	3.11576	2.30895	2.8354	1.13308
6330409D20Rik	chr2:32721054-32755007	0.404912	0.595405	0	0	0	0	0.386628	0.55417	0.302816	0.486968	0	0	0	0.470012	0	0	0	0.289845	0	0	0.436996	0	0.24056	0	0.246902	0	0.68892	0.290143	0.495546
6330410L21Rik	chr3:129677573-129763882	0	0	0	0.0677197	0	0	0	0	0	0	0	0	0	0	0.121974	0.0642052	0	0	0	0	0	0	0	0.329886	0	0	0	0	0
6330415B21Rik	chr6:76881636-77979703	0.189251	0	0.115527	0.0911303	0.453447	0.119998	0.363105	0	0.142934	0	0	0.15146	0	0.111682	0.186871	0	0.395242	0	0	0	0	0	0.113284	0.415893	0.11581	0	0.108007	0.136703	0.349762
6330415G19Rik	chr17:23550798-23565294	5.97496	5.15536	3.31546	1.80886	2.31209	3.72937	3.29199	2.71169	1.24352	3.64896	4.32569	2.02425	0.267627	3.74998	2.54518	3.01384	1.85161	2.27709	2.0412	3.94395	0	4.94621	4.89044	1.68235	3.13377	1.15505	5.42809	0.59044	0.902616
6330416G13Rik	chr4:63558416-63586357	8.47135	8.5711	8.18933	7.29705	7.48621	9.36367	5.3547	9.0857	7.54911	8.91151	7.5364	6.58706	8.77298	8.57378	7.41271	6.9888	8.15999	7.9998	9.88152	7.19684	8.68742	8.61582	7.60756	6.49475	9.75578	7.48426	7.89943	9.17008	11.1829
6330418K02Rik	chr5:138259657-138312397	3.02778	4.19331	0.925779	1.40282	2.29885	2.40093	1.26383	2.60955	0.624958	1.00604	4.38239	0	2.08281	0.860325	1.27767	2.63853	0	2.36124	2.64872	3.1816	1.42268	2.56905	4.04518	0	2.02179	1.00159	1.06792	3.08364	2.23931
6330420H09Rik	chr7:135853681-135855976	0	0	0	0	0	0	0	0	0	0	0	0	0	0	0	0	0	0	0	0	0	0	0	0	0	0	0	0	0
6330549D23Rik	chr3:96601132-96629819	3.43462	3.8521	4.72805	3.45028	4.11359	4.81971	3.08748	4.14112	4.09231	4.22799	4.20858	3.51931	3.41792	3.02889	3.47261	3.41281	4.78379	3.16594	4.62725	3.6782	3.18547	4.30062	4.46854	1.93134	3.84858	2.16824	4.09223	5.07557	4.95875
6430411K18Rik	chr12:109590168-109595403	0.167055	0.173768	0.0031144	0.206621	0	0.741433	0.293052	0	0	0	0	0.398499	0.664072	0	0.503828	0.730122	0	0.935847	0.406567	0.207799	0.706084	1.0512	1.24627	0.000131789	0.83389	0	0.331823	0	0.246317
6430503K07Rik	chr2:147177545-147331681	0	0.730246	0	0	0	0	0	0.658805	0.716888	2.35457	0	2.98878	0.913566	0.546751	3.70804	0.393392	0.680261	0.690866	0.556478	0.580288	1.0393	0	0	2.07783	0	1.99768	0	0	0
6430531B16Rik	chr7:139949997-139993121	0	0	0	0	0	0.145032	0	0	0	0	0	0	0	0	0	0	0	0	0	0	0.509822	0	0	0	0	0	0	0	0
6430548M08Rik	chr8:120114151-120165307	21.1223	16.0399	22.6328	22.7949	19.085	22.2111	19.1489	21.9694	16.6369	18.1361	19.675	18.2922	18.8866	18.9863	21.4856	21.3743	25.2248	17.5359	18.7992	21.0876	19.4896	17.2331	21.0873	19.2556	20.7378	21.9325	17.9076	17.2247	18.8615
6430550D23Rik	chr2:156000442-156007977	0.929561	2.06346	1.99219	0.382837	1.57134	1.50992	1.28738	1.56743	1.32894	2.71891	0.52477	1.10067	1.75407	0.755545	0.812538	0.743248	1.05127	0.97436	2.40441	0.932861	0.537342	0.605684	1.3636	0	0.98906	1.15464	0.990811	1.31206	0.732415
6430553K19Rik	chr16:48131141-48158499	0	0	0	0	0	0	0	0	0	0	0	0	0	0	0	0	0	0	0	0	0	0	0	0	0	0	0	0	0
6430562O15Rik	chr13:99344766-99415562	0.828611	1.00132	0.513688	0.375447	0.161238	0.49821	0.803974	0.182901	0.990252	0.990786	0.955075	0.638056	0.528978	1.5298	0.799938	0.586422	0.527893	0.192701	0.743003	0	1.41785	0.472683	0.934305	0	0.869581	0	0.7649	0.617384	0.669625
6430571L13Rik	chr9:107340639-107349683	0.0814868	0	0	0	0.0976056	0.103346	0	0.112554	0	0	0.31273	0	0.31729	0.289117	0.16118	0.0691063	0	0.117609	0	0	0	0	0	0	0.0997738	0	0	0	0
6430573F11Rik	chr8:36457285-36514569	0.781618	0.854006	1.16297	0.902171	0.254388	1.03683	2.24257	0.962143	0.876394	0.842744	1.79378	0.718158	0.580685	0.378586	0.467118	0.635044	0.702879	1.00615	1.07027	0.713642	0.502411	1.42633	0.59758	1.02195	0.42666	1.97352	1.46036	0.704649	1.00577
6430584L05Rik	chr6:55396886-55412285	0	0	0	0.0628376	0	0	0	0.180345	0	0	0	0	0.127184	0.0773089	0.51689	0.110857	0.0908265	0	0.0750904	0.078162	0.142194	0	0.156439	0.574867	0.0798778	0	0.149099	0	0.080483
6430590A07Rik	chr3:40846998-40937736	1.02181	1.80314	4.74291	0.981501	1.47093	3.88396	1.95117	3.63548	2.1393	2.94926	0.779569	2.90088	3.13758	2.37146	3.9831	2.21302	2.84001	2.6328	1.40387	1.21848	3.08732	1.74968	2.18513	2.66478	3.23962	3.41803	2.31776	2.92828	2.25068
6430590A10Rik	chr10:103367188-103419379	0.297844	0.2186	0	0	0	0	0	0	0	0	0	0	0	0	0	0.125054	0	0	0.170903	0.177958	0	0	0.177613	0	0	0	0	0	0
6430628N08Rik	chr4:115897581-115899228	0	0	0.159804	0	0	0	0	0	0	0	0	0	0	0	0	0	0	0	0	0	0	0	0	0	0	0	0	0	0
6430710C18Rik	chr2:72745845-72813717	0	0.200344	0.166731	0.131366	0.490978	0.346186	0.522991	0.375616	0.205456	0.657591	0.522595	0.434634	0.792352	0	0	0.459456	0.18997	0.19634	0.470326	0.163239	0.296176	0.235106	0.32597	0.597561	0	0	0.155467	0.393274	0.838952
6530402F18Rik	chr2:29194725-29252993	1.13339	1.27897	1.99717	1.3845	1.03802	0.778822	1.6343	1.83717	1.07468	0.859026	1.55855	1.74976	0.681728	1.21259	1.84814	1.15789	1.43857	1.40669	0.925276	0.876841	1.13441	1.5564	1.53156	0.6257	1.24123	1.26516	1.45939	1.30085	1.43243
6530403H02Rik	chr3:120454333-120886732	0	0	0.0634382	0	0	0	0	0	0	0.125334	0	0	0	0	0	0	0	0	0	0	0	0	0	0	0	0	0	0	0
6530411M01Rik	chr17:9147718-9168022	0	0	0	0	0	0	0	0	0	0	0	0	0	0	0	0	0	0.262968	0	0.218934	0	0	0	0	0	0	0	0	0
6720432D03Rik	chr9:41803158-41834517	0	0	0	0	0	0	0	0	0	0	0	0	0	0	0	0	0	0	0	0	0	0	0	0	0	0	0	0	0
6720468P15Rik	chr19:57508563-57512788	0.985546	1.45042	1.0051	1.10779	1.18416	0.417231	0.944549	0.903684	0.988177	1.58469	1.88736	1.30496	0.634703	1.15305	0.322334	1.10323	0.915594	0.472481	0.943849	0.589724	0.356287	1.69662	0.784377	2.15495	1.20874	0	1.12266	0.709652	0.807669
6720483E21Rik	chr1:20888649-20890473	0	0.297392	0	0.194278	0	0	0	0	0	0.486466	0	0	0.388234	0	0	0	0	0	0	0	0	0	0	0	0	0	0	0	0
6720489N17Rik	chr13:62603012-62636081	0.30244	0.332166	1.64615	0.530493	1.08733	0.293536	0.755153	0.95318	0.905331	0.902461	0	0.371329	0.450828	0.537058	0.980459	0.320146	0.657312	1.10299	0.294034	0.543654	0.494466	0.272171	0.529414	1.69189	0.425728	0.666458	0.624675	0.562353	0.743795
6820408C15Rik	chr2:152415586-152444336	0	0	0	0.12775	0.257158	0	0	0	0	0.319823	0	0	0	0	0.10355	0.0444321	0	0	0	0.0985459	0	0	0.158554	0	0.0639356	0	0	0.15121	0.10143
6820426E19Rik	chr6:117495014-117500426	0	0	0	0	0	0	0	0	0	0	0	0	0	0	0	0	0	0	0	0	0	0	0	0	0	0	0	0	0
6820431F20Rik	chr8:20268285-20297432	7.33083	5.58397	5.87699	5.93936	4.88179	6.82382	6.17249	5.94897	6.51742	7.00982	5.17046	4.47461	4.49608	5.00602	5.77522	5.25326	4.05001	6.33954	6.55032	4.89203	5.30629	5.87082	4.16943	4.98296	4.36076	5.3486	4.61834	4.34056	5.95152
7420426K07Rik	chr9:98903118-98904622	0	0	0	0	0	0	0	0	0	0	0	0	0	0	0	0	0	0	0	0	0	0	0	0	0	0	0	0	0
7420461P10Rik	chr1:162639149-162658430	0	0	0	0	0	0	0	0	0	0	0	0	0	0	0	0	0	0	0	0	0	0	0	0	0	0	0	0	0
7420700N18Rik	chr8:31367748-31382439	0	0	0	0	0	0	0	0	0	0	0	0	0	0	0	0	0	0	0	0	0	0	0	0	0	0	0	0	0
7420701I03Rik	chr12:11047812-11078741	0	0	0	0	0	0	0	0	0	0	0	0	0	0.381792	0	0	0	0	0	0	0	0	0	0	0	0	0	0	0
7530416G11Rik	chr15:85492735-85503227	0	0	0	0	0	0	0	0	0	0	0	0	0	0	0	0	0	0	0	0	0	0	0	0	0	0	0	0	0
7530428D23Rik	chr3:21753595-21800796	11.6757	6.87787	3.69387	8.64079	15.937	6.4322	5.78461	9.42909	3.66382	7.36985	5.67652	8.47528	6.5348	6.19979	1.89449	6.42994	4.17536	4.30556	7.50846	7.12183	1.0625	6.73032	10.0701	6.37086	6.74376	0	4.48886	5.64432	9.12775
7630403G23Rik	chr9:34042370-34059019	0	0	0	0	0	0	0	0	0	0	0	0	0	0	0	0	0	0	0	0	0	0	0	0	0	0	0	0	0
8030411F24Rik	chr2:148782008-148785936	0	0	0	0	0	0	0	0	0	0	0	0	0	0	0	0	0	0	0	0	0	0	0	0	0	0	0	0	0
8030423F21Rik	chr5:52607549-52619011	0	0	0	0	0.0868085	0.0919309	0	0	0	0.174731	0	0	0	0	0	0	0	0.104674	0	0	0	0	0	0	0	0	0	0	0
8030423J24Rik	chr13:70881915-70884912	0	0	0	0	0	0	0	0	0	0	0	0	0	0	0	0	0	0	0	0	0	0	0	0	0	0	0	0	0
8030442B05Rik	chr2:11338365-11398500	0	0	0	0	0	0	0	0	0	0	0	0	0	0	0	0	0	0	0	0	0	0	0	0	0	0	0	0	0
8030443G20Rik	chr4:108879069-108972077	0	0	0	0	0	0	0	0	0	0	0	0	0	0	0	0	0	0	0	0	0	0	0	0	0	0	0	0	0
8030451A03Rik	chr4:63959784-64148556	0.154411	0.339189	0.28275	0.446307	0.369889	0.391679	0.296483	0.320026	0.350421	0.186105	0	0	0	0.730957	0.30558	0.19655	0.430101	0.445848	0.444346	0.277528	0.168219	0	0.370166	0.339932	0.472725	0.327105	0.176423	0.11168	0.571367
8030451O07Rik	chr16:72027550-73047491	0	0	0	0	0	0	0	0	0	0	0	0	0	0	0	0	0	0	0.127577	0	0	0	0	0	0	0	0.126421	0	0
8030453O22Rik	chr6:39462373-39558166	0.128787	0.278388	0.777632	0.371766	0.228624	0.240932	0.182256	0.403453	0	0	0.364328	0.203106	0.368533	0.605481	0.252287	0.321596	0.132262	0.185274	0.335964	0.462293	0.28632	0.221502	0.309822	0	0.15743	0	0.108427	0.554916	0.468764
8030455M16Rik	chr8:110047431-110057176	0	0	0	0	0	0	0	0	0	0	0	0	0	0	0	0	0	0	0	0.310769	0	0	0	0	0	0	0	0	0
8030462N17Rik	chr18:77631487-77715445	9.35793	10.2132	8.88873	8.86039	7.91166	10.7878	11.2084	8.58726	11.5408	11.0434	15.3409	9.8069	9.56039	8.39847	6.62999	9.53029	7.85119	8.33979	8.72154	9.8664	8.59011	9.29377	9.26161	14.9017	8.80269	15.474	10.7233	9.74108	9.65499
8030474K03Rik	chrX:101794537-101798658	0	0	0	0	0	0	0	0	0	0	0	0	0	0	0	0	0	0.142375	0	0	0	0	0	0	0.120802	0	0	0	0
8430408G22Rik	chr6:116632994-116673836	0.841188	1.9778	2.87858	1.77977	4.84601	2.34686	4.1865	2.07875	2.77855	4.05365	4.50431	1.5998	1.62129	2.16052	2.63626	4.36112	1.40366	1.92852	3.47522	2.81447	2.5501	2.89142	3.8103	2.20274	3.28891	0.706031	3.25308	4.11268	2.06568
8430415O14Rik	chr6:58933535-59024502	1.7444	1.70956	2.36741	2.04845	1.62737	1.47358	1.85139	2.38898	2.03091	0.93254	0.739748	1.53064	1.86213	0.22528	1.51297	1.45529	1.88582	1.11057	0.444021	0.46244	2.09315	0.996526	2.53483	0.843346	0.472864	0.81132	0.439913	2.50149	0.949335
8430419K02Rik	chr11:18845850-18872180	0.373186	0	0.0771962	0.341585	0.443734	0.172245	0.260222	0	0.165187	2.11637	0	0	0.262852	0.288283	0	0.391798	0.176219	0.548535	0.281888	1.02864	1.79978	0.233974	0.16219	0	0.332134	0	0.289256	0.19569	0.166974
8430422H06Rik	chr18:14232305-14278542	0	0	0	0	0	0	0	0	0	0	0	0	0	0	0	0	0	0	0	0	0	0	0	0	0	0	0	0	0
8430423G03Rik	chr5:148947766-148953196	0	0	0	0	0	0	0	0	0	0	0	0.618788	0	0	0	0	0	0.568914	0	0	0	0	0	0	0	0	0	0.568667	0
8430426J06Rik	chr15:81242653-81251862	0.215161	0.316517	0.356788	0.279871	0.350625	0.369675	0	0.793847	0	0	0	0	0	0	0.563198	0	0	0.415515	0.246232	0	0	0.496409	1.02173	0	0.354997	0	0	0	0.78945
8430429K09Rik	chr11:3415972-3479831	5.39318	1.80501	4.15171	3.29293	5.81517	4.87723	4.84269	4.23923	3.0038	3.57505	8.48529	4.54267	7.57285	4.7185	4.52949	5.073	3.30609	5.42062	4.79577	4.64691	6.21879	5.5257	5.08395	2.99281	5.28453	5.57876	5.63329	5.80892	3.7033
8430430B14Rik	chr17:83998551-84013408	2.76887	1.03443	4.23735	1.31456	4.1769	1.74733	0	3.65425	0.991321	3.30188	0	0	1.25742	1.49502	0	1.0773	3.81594	0.95961	0	0.810538	0	2.27986	3.18193	2.86791	2.49186	2.75619	1.52711	0.957297	2.46649
8430431K14Rik	chr19:30564486-31765309	1.08561	0.953753	2.03206	1.32501	1.12684	2.38667	2.08491	2.00075	2.73864	1.91919	1.11154	1.39431	0.846324	1.71432	1.00318	0.92191	1.91528	2.0904	1.58316	1.04086	1.73524	1.25278	1.56202	0.956445	1.32964	1.22715	1.65428	1.04729	1.25013
8430436N08Rik	chr4:7560687-7573801	0	0	0	0.203281	0.253939	0.26817	0	0	0	0.509039	0	0	0	0	0	0	0	0	0.484535	0.252337	0	0.362228	0	0	0	0	0	0	0
8430437L04Rik	chr2:72703509-72729468	0	0	0	0	0.155188	0	0	0	0	0	0	0	0	0	0	0	0	0	0	0	0	0	0	0	0	0	0	0	0
9030025P20Rik	chr17:14964188-14991577	2.13726	3.08514	2.02527	1.53133	1.89884	2.76746	2.42256	1.08847	2.45054	2.59465	1.90554	3.65591	3.25848	1.72428	3.13698	1.78864	2.66512	1.64192	2.04074	1.51831	2.37812	2.31801	2.4914	4.37793	2.17981	2.68622	1.89528	1.43532	1.9222
9030204H09Rik	chr2:35751225-35979624	0	0	0	0	0.470621	0.495193	0	0	0	0	0	0	0.735224	0	0	0.952363	0	0	0	0	0	0	0	0	0	0	0	0.553178	0
9030404E10Rik	chr16:30021841-30039479	1.29633	0.272159	1.35713	0.533897	0.222103	1.8774	1.7696	0.507571	0.832279	2.67342	0.707101	0.878492	1.78098	0.431063	1.08531	1.08284	1.02977	1.06172	1.061	1.98895	1.60097	0.63521	0.881234	0.806488	1.58177	0	0.210266	1.06294	0.907541
9030612E09Rik	chr10:43002487-43176565	0.228133	0.501745	0.278546	0.219605	0.13669	0.433885	0	0.471493	0.205603	0	0.874123	0.728392	0.442452	0.671105	0.67421	0.385097	0.317525	0.356137	0.131095	0.27298	0.247845	0	0	0	0.279026	0.481429	0.289593	0.329095	0.280739
9030616G12Rik	chr10:128971079-128978113	0	1.90657	0.3946	0.927785	0.387878	0	1.84014	1.75158	1.91076	0.77498	1.22451	0	2.4449	2.20793	1.24106	0.793241	0.895568	0.917078	1.10349	2.68309	2.07207	2.19024	1.90226	2.77356	0	0	1.09105	3.66883	0.784404
9030617O03Rik	chr12:100779070-100872610	5.96088	5.65522	7.78007	7.42143	6.86985	7.55749	6.75549	6.56428	7.79469	10.6811	3.8893	7.25217	10.6056	8.39079	6.92869	6.23136	5.57898	7.43772	7.27001	7.11491	6.10254	7.71286	7.84024	5.04172	7.41908	7.91586	8.73767	6.61792	8.63611
9030619P08Rik	chr15:75427605-75431829	14.7275	5.32504	5.43269	14.6548	11.6776	3.51872	11.6366	11.7227	2.47678	1.33502	10.562	1.73607	7.40287	8.92831	6.44276	7.78718	9.25639	5.93736	6.34341	10.5743	2.98216	4.25684	5.9122	3.59674	5.74637	16.1445	3.13818	1.98005	11.1702
9030622O22Rik	chr2:147944458-148040560	23.8259	32.4751	46.907	26.3005	33.165	47.6004	30.9012	42.7521	43.0048	40.5827	27.4489	38.8379	30.802	33.4018	33.4687	32.005	37.5377	53.9412	43.9733	31.2754	37.5977	34.5807	28.8268	30.978	23.0919	16.1925	24.8222	30.9367	32.7234
9030624G23Rik	chr12:24012267-24097269	0.739459	0.406289	0	0.089023	0.110731	0.351654	0.177362	0.255133	0.418947	0.891007	1.06364	0.443979	0.539171	0.545655	0.730353	0.156525	0.386097	0.133309	0.212657	0.332072	0.201166	0.159736	0.553376	0	0.452538	0.781999	0.105516	0	0.569505
9030624J02Rik	chr7:118740196-118841491	5.01588	4.5951	4.87793	5.61266	4.29175	4.09323	5.68511	5.19599	5.35853	4.25257	5.26431	5.23477	4.56975	4.59277	6.22209	5.56841	5.28542	5.18133	4.19453	3.13805	5.33812	5.56183	3.70007	6.04471	5.01933	5.81688	4.89404	4.30037	4.42626
9030625G05Rik	chr18:74972763-74981547	0.437548	0	0.26725	0.420145	0.52498	0.27716	0	0	0.653478	0	0	0.34439	0	0	0	0.181858	0.303955	0.312863	0	0	0	0	0	0.949525	0	0	0.247915	0.939436	0
9130001E16Rik	chr18:11003687-11008672	0.154777	0.566662	0.377896	0.223683	0.0926923	0.392609	0.148593	0.427709	0.234165	1.30583	0.594126	0.248319	0.904437	0.274752	0.612598	0.197011	0.431122	0.446902	0.445398	0.370913	0.337232	0.401713	0	0.681466	0.189538	0.655753	0.353681	0.447776	0.286359
9130008F23Rik	chr17:40875481-40880558	17.5422	11.2823	11.5414	13.2329	12.026	10.2575	13.0873	11.1593	9.86053	12.6813	10.838	8.73215	9.84781	11.2673	15.3917	9.64734	13.4326	8.85197	10.8722	12.8354	10.177	9.25919	8.51546	12.8464	10.0182	14.0092	8.89749	9.29023	10.925
9130011E15Rik	chr19:45817363-46013387	4.62514	4.99211	4.87998	3.90532	4.31466	4.66602	5.22529	4.13198	4.60714	4.13002	3.68741	5.64323	3.33191	4.17927	4.84602	5.66697	4.0036	4.3838	4.17654	3.77176	5.46852	3.95446	3.90422	2.82325	3.2664	2.72737	4.57412	5.32986	5.13177
9130015A21Rik	chr12:35672289-35695118	0	0	0	0	0	0.623387	0	0	0	0	0	0	0	0	0	0	0	0	0	0	0	0	0	0	0	0	0	0	0
9130015L21Rik	chr2:160016652-160040620	0	0	0	0	0	0	0	0	0.631722	0	0	0	0	0	0	0	0	0	0	0	0	0	0	0	0	0	0	0	0
9130019O22Rik	chr7:127379761-127406830	4.20438	3.96424	4.51053	4.15694	4.10677	3.17881	3.89024	3.77977	3.99114	4.33115	3.82152	3.54786	3.76945	2.85235	3.83328	3.23359	3.05102	4.2428	3.29103	3.75659	4.19904	2.78798	3.19961	2.97097	4.1971	3.78928	4.2794	4.30776	4.31887
9130019P16Rik	chr6:54039931-54566517	0.0950246	0.067196	0.339133	0.237612	0.17323	0.123526	0.0926715	0.226681	0.298255	0.114724	0.346876	0.077356	0.55898	0.0548734	0.665379	0.242765	0.196595	0.134444	0.225994	0.194118	0.324055	0.448025	0.197665	0.433162	0.171692	0.191765	0.180455	0.0754289	0.171743
9130023H24Rik	chr7:128234450-128245100	3.24478	3.33727	3.10198	2.6315	3.38233	4.08226	3.18125	3.48179	3.66892	3.87131	4.19998	3.37458	4.13425	3.45452	3.89565	2.838	4.17544	3.19287	5.18201	2.32106	3.70843	3.89415	2.7725	2.47813	3.15337	3.41186	2.80655	3.47484	3.42152
9130024F11Rik	chr1:56793980-56980448	29.1651	31.2495	37.3078	28.6198	26.1227	30.5178	31.5261	39.8818	28.1009	35.2786	32.4845	33.5247	33.1034	31.1044	38.0837	24.6949	29.6333	24.9028	25.8916	22.5563	34.426	23.5522	23.762	23.019	22.5142	24.8454	23.7702	28.9174	23.4347
9130204L05Rik	chr3:91088136-91107429	0	0	0	0	0	0	0	0	0	0	0	0	0	0	0	0	0	0	0	0	0	0	0	0	0	0	0	0	0
9130208D14Rik	chr7:105823256-105856011	50.2726	47.5521	45.3982	40.1856	45.4087	50.73	43.0571	39.2583	52.5605	54.7629	34.1894	42.0528	41.2386	48.3842	45.3977	39.9256	42.6505	60.4564	66.0673	43.6635	48.5373	52.6175	46.3723	40.2158	32.0901	42.5634	45.692	41.9404	46.4713
9130209A04Rik	chr18:47452667-47470868	1.12253	1.10664	1.37225	1.43189	1.7992	1.42035	1.41858	1.01108	1.10212	3.58937	0	0	0.704225	0	0	1.52107	1.03698	2.64804	2.55222	3.9902	1.59485	0.631953	1.31807	0	0	3.07536	1.26071	2.64743	2.26547
9130221F21Rik	chr6:72013895-72042528	0	0	0	0	0	0	0	0	0	0	0	0	0	0	0	0	0	0	0	0	0	0	0	0	0	0	0	0	0
9130221H12Rik	chr7:25228257-25237851	8.12241	6.61727	6.31001	7.07557	5.21593	7.104	6.63374	11.3372	9.55693	10.1969	5.75471	9.33317	7.69736	10.0741	7.93991	8.13681	9.36567	10.8671	6.87523	9.93669	6.22662	5.14876	7.55332	8.08797	7.24172	9.53243	7.47033	7.06409	8.00157
9130227L01Rik	chr1:55931240-55972098	0.223055	0.163509	0	0.536825	0.400914	0.282825	0.213825	0	0.168204	0.537361	0	0	0.6491	0.262571	0	0.470832	0.465707	0.160642	0.256382	0.266923	0.48475	0	0.266722	0	0.13642	0.470838	0.127172	0.32183	0.549069
9130230L23Rik	chr5:65987927-66004285	1.20237	0.441254	0.18354	0.43366	0.720712	0.190511	0.863006	0.61954	0.677614	0.361834	0.574855	0.955076	0.870778	0.351727	1.17933	0.378548	1.25436	0.647763	0.51741	0.359182	0.651358	0.517	0.358466	0.656846	0.918018	0.631961	0.170993	0.432451	0.553609
9130401M01Rik	chr15:58022269-58034294	3.72152	4.96942	4.13189	6.17968	5.47665	2.14389	3.5586	5.1062	3.55296	6.10673	3.23202	4.82504	3.58569	7.30237	6.95285	5.24032	5.64534	5.33972	6.59473	5.45366	4.02641	6.39088	4.23074	5.903	5.57598	6.38902	4.61386	3.64534	4.77143
9130409I23Rik	chr1:181035606-181078853	0	0	0	0	0	0	0	0	0	0	0	0	0	0	0	0	0	0	0	0	0	0	0	0	0	0	0	0	0
9130409J20Rik	chr11:66956637-66965014	42.2738	52.9242	42.541	44.0028	49.4968	58.7961	46.0066	39.1204	43.2472	45.6406	52.2746	50.212	53.6639	49.4264	59.0039	47.8308	41.0907	49.4465	50.6842	53.1247	54.2281	50.7774	42.7332	45.4984	52.6573	44.5772	56.2109	67.421	44.2873
9230009I02Rik	chr11:51085086-51091835	0	0	0	0	0	0	0	0	0	0	0	0	0	0	0	0	0	0	0	0	0	0	0	0	0	0	0	0	0
9230019H11Rik	chr10:3119811-3133193	0	0	0	0	0	0	0	0	0	0	0	0	0	0	0	0	0	0	0	0	0	0	0	0	0	0	0	0	0
9230020A06Rik	chr11:71516033-71575276	0	0	0	0	0	0.392525	0	0	0.200205	0	0	0	0	0	0	0	0.223667	0	0	0.170813	0	0	0	0	0	0	0.157101	0	0
9230102K24Rik	chr10:110600649-110615961	0	0.249775	0	0	0	0.215507	0	0	0	0	0	0	0	0	0.332781	0	0	0	0	0	0.367924	0	0	0	0.20759	0	0	0	0.208525
9230102O04Rik	chr2:9881245-9889540	0	0	0	0.320834	0	0	0	0	0	0	0	0	0	0	0.643013	0	0	0	0	0	0	0	0	0	0	0	0	0	0
9230104L09Rik	chr2:148844619-148850966	0	0	0	0	0	0	0	0	0	0	0	0.117659	0	0	0	0	0	0	0	0	0	0	0	0	0	0	0	0	0
9230105E05Rik	chr10:120361267-120476935	1.30517	2.32213	3.07304	1.79571	3.01544	2.00981	3.21981	2.18712	3.52095	3.59458	2.14546	2.23872	1.63125	1.43071	0.552415	2.36777	1.55763	4.16783	2.46647	2.23276	2.02881	2.41646	2.56725	2.8686	2.05385	3.54891	2.02192	2.96325	2.29747
9230110C19Rik	chr9:8021671-8042893	0.653495	0.720028	0.598525	0.471606	0.195945	0.344504	0.31262	0.448666	0	0.393519	0	0.777841	0.315135	0.190767	0.267005	0.410843	0.681824	0.390787	0.70966	0.195177	0.976411	0.701923	0.537421	0.713291	0.59893	0.57218	0.371589	0.469966	0
9230110F15Rik	chr9:35838328-35844150	0	0	0	0	0	0	0	0	0	0	0	0	0	0	0	0	0	0	0	0	0	0	0	0	0	0	0	0	0
9230112D13Rik	chr14:34511620-34522801	0	0	0	0	0	0	0	0	0	0	0	0	0	0	0	0	0	0	0	0	0	0	0	0	0.380352	0	0	0	0
9230112J17Rik	chr9:60523966-60549771	0.179325	0.131354	0.328413	0.172722	0.214849	0.341147	0.172069	0.123761	0.271012	0.432212	0	0.143607	0	0.211815	0.177176	0.53169	0.374572	0	0.30948	0.107371	0	0.62	0.536949	0	0.329307	0	0.204742	0.388767	0.442066
9230113P08Rik	chr9:35908315-35911233	0	0	0	0	0	0	0	0	0	0	0	0	0	0	0	0	0	0	0	0	0	0	0	0	0	0	0	0	0
9230114K14Rik	chr5:52190680-52197984	0.596945	0.437415	0.121468	0.670635	0.715184	0.504649	0.381694	0	0.751079	0.95893	0.381487	0.477427	0.386575	0.352007	0.196364	0.504911	0.83106	0.430262	0.686483	0.595558	0.432824	0.343668	0.476272	0.43706	0.486981	1.26164	0.454107	0.287355	0.245089
9230116L04Rik	chr12:79029162-79103939	2.0438	1.16838	0.983897	1.8945	1.19638	1.7945	1.51105	1.57707	0.908876	1.95993	1.29414	1.05142	1.64665	1.26576	2.61987	1.78329	0.564401	1.55093	2.21907	2.24814	0.705205	1.51307	2.53545	0	1.84952	0.720752	1.26157	1.73229	0.732979
9230116N13Rik	chr1:136411915-136456192	0.301698	0.442158	0.122782	0	0.240974	0.127524	0.1929	0	0.455473	0	0	0.160839	0.390711	0.125322	0.19846	0	0	0	0.243111	0	0	0	0	0.441734	0.123057	0	0.229493	0.435655	0.123861
9230117E06Rik	chr16:22466567-22657300	0	0.83733	0	0.536017	0	1.42194	0	0	0.814989	0	0	0	0	1.23815	2.10378	0	2.33176	1.57335	0.634712	0	0	0.936185	0	0	0	0	1.25047	0.785466	0
9330020H09Rik	chr15:98542767-98570864	0.298429	0.436784	0.44129	0.578651	0.577741	0.757104	1.03221	0.660632	0.723575	0.287836	0.687929	0.575929	0.582502	0.571513	0.828587	0.664374	0.498904	0.690167	0.687539	0.505272	0.390656	0.413698	0.35815	0.526531	0.292535	0.253342	0.819174	0.784385	0.810697
9330102E08Rik	chr6:128169699-128183803	0.0529146	0.0774292	0.0645893	0.153032	0.126719	0.134249	0.101709	0.146497	0.160472	0.255211	0	0.170353	0.103366	0	0.105027	0.135194	0.0737258	0.0765185	0.121943	0.063462	0.231009	0.0917425	0.127068	0	0	0	0	0.0766823	0
9330104G04Rik	chr7:16871343-16875294	0.469776	0.458665	0.5	0.532434	0.489169	0.701919	0.150313	0.324486	1.02977	0.68109	0	0.502346	0.799888	0.64408	0.774559	0.5787	0.570744	1.01818	0.540718	0.469017	0.341171	0.2709	0.375328	0.689352	0.287601	0.663363	0.178946	0.33971	0.579339
9330111N05Rik	chr13:80964073-81079857	0	0	0	0	0	0	0	0	0	0	0	0	0	0	0	0	0	0	0	0	0	0	0.185882	0	0	0	0	0	0
9330117O12Rik	chr18:54611743-54639870	0.115893	0	0	0	0	0	0	0	0	0	0	0	0	0	0	0	0	0	0	0	0	0	0	0	0	0	0	0	0
9330133O14Rik	chr8:122443655-122451322	3.15055	2.68211	1.69941	2.18855	2.36934	2.32325	2.81414	1.8228	3.32674	3.88582	3.09436	1.88184	2.85567	3.99115	3.77178	2.73733	2.75534	3.70324	2.86797	2.72197	3.99223	3.04365	3.51389	1.61365	3.76892	4.03721	2.67946	2.86246	3.435
9330136K24Rik	chr17:21516298-21563362	0.191969	0.656882	0.616414	0.405327	0.907229	0.106735	0.646136	0.464864	0.63619	0.202837	1.29169	0.742806	0.163788	0.53626	0.20268	0.670899	0.770183	1.51884	0.818947	0.742988	0.549786	0.436588	0.604925	0.370262	0.666323	1.42515	0.288334	0.561611	0.455982
9330151L19Rik	chr12:69189086-69199868	4.72877	3.81117	5.00928	6.1723	5.13267	5.08905	6.75056	5.80591	5.74316	4.1014	5.30408	4.98409	4.70759	4.4239	4.42746	5.73434	6.05446	4.90866	5.06477	6.44623	4.47336	3.922	4.63986	3.56927	3.10922	4.03947	4.3098	4.93402	5.35771
9330154J02Rik	chr9:85839105-85847057	0	0.323694	0	0	0	0	0	0	0.328542	0	0	0	0	0.25469	0	0.182849	0	0	0	0	0	0	0	0	0	0	0.498585	0.314879	0
9330155M09Rik	chr16:66655415-67621202	0	0	0	0	0	0	0	0	0	0	0	0	0.275433	0	0	0.0600089	0	0.204076	0	0	0	0	0	0	0	0	0	0	0.087174
9330158H04Rik	chr6:36333137-36528638	0.198789	0.0970041	0.0808879	0	0.317423	0.0840489	0.381876	0.0916328	0	0	0	0	0.129238	0	0.131309	0.0563218	0.0923031	0.19147	0.387584	0	0	0.229518	0.0805789	0	0.243525	0.281066	0	0.191861	0
9330159F19Rik	chr10:29143280-29230779	0.776988	0.662108	0.798709	0.788575	0.553936	0.544127	0.816002	0.964627	1.24177	0.736993	0.629101	0.833191	0.437902	0.817962	0.325175	0.697852	0.740969	0.421356	0.433324	0.392199	0.893567	0.97116	1.17946	1.33049	0.836198	0.95199	0.789178	1.0115	0.961229
9330159M07Rik	chr9:88839163-88858870	0.457009	0.270745	0.612334	0.249778	0.62963	0.456421	0.585049	0.210454	0.457195	0.362068	0.584817	0.611134	0.504767	0.415041	0.753832	0.586239	0.530425	0.549878	0.74617	0.182489	0.377351	0.281162	0.404591	0.670849	0.186504	0	0.600709	0.661166	0.413898
9330162012Rik	chr13:24905599-25020365	4.05654	2.76174	3.35632	2.5921	2.40732	2.20403	3.07673	5.18248	3.07943	2.97495	3.13766	3.06093	2.65021	2.62808	0.49437	2.78227	1.76669	1.87655	2.90675	2.63004	2.81008	1.69442	2.42602	1.26895	2.94457	0.721567	1.47322	2.10837	2.02867
9330162B11Rik	chr1:187521682-188214884	0.0949473	0.556503	1.15918	0.822967	0.568737	0.602024	0.182171	0.655074	0.573662	1.60161	0	1.06377	0.184559	0.224112	0.937495	0.401812	0.264399	0.54765	0.436839	0.227383	0.2066	0.164048	0.568332	0	0	0.803064	0.325116	0.411487	0.233963
9330175E14Rik	chr8:94433126-94527272	0.282352	0.207177	0.517186	0.679056	0.507694	0.178963	0	0.582349	0.424684	0	0.540215	0.224555	0.272937	0.661699	0.554489	0.712102	0	0	0.162089	0.168766	0	0	0.336929	0	0	1.18835	0.321405	0.203243	0.173454
9330175M20Rik	chr1:51218385-51333779	0	0	0	0	0	0	0	0	0	0	0	0	0	0	0	0	0	0	0	0	0	0	0	0	0	0	0	0	0
9330178D15Rik	chr3:155976353-156008592	0	0	0	0	0	0	0	0	0	0	0	0	0	0	0	0	0	0	0	0	0	0	0	0	0	0	0	0	0
9330179D12Rik	chr6:127125161-127212419	0.985229	0	0.456881	0.65501	0.204256	0.258122	0.325748	0	0.503277	0	0.777156	1.50379	1.4384	0.236428	0.33335	0.142593	0.710574	0.29163	0.623865	0.610069	0.808244	0.580528	0	0	0.248427	0	0.193571	0.536622	0.458188
9330182L06Rik	chr5:9266122-9481827	0.682315	0.511269	0.533189	0.674279	0.784687	0.831649	0.756333	0.544779	0.918371	0.525944	0.503936	0.352063	0.427177	0.572135	0.868104	0.63354	0.913199	0.695368	0.448616	0.628972	0.38172	0.606215	0.840587	0.472269	0.642717	0.557242	0.600165	1.01368	0.323996
9330182O14Rik	chr15:40134364-40150010	0.308687	0.150812	0	0.198151	0	0.391429	0.394698	0	0.155308	0	0	0	0	0.242574	0.406002	0	0.143242	0	0.118313	0	0.223761	0	0	0.903721	0	0	0	0.148557	0
9330188P03Rik	chr14:105589548-105593929	0.210526	0	0.514327	0.404383	0.252568	0.533455	0.803797	0.287953	0.314655	0	0.80284	0.33177	0	0.488138	0	0.52563	0	0.602465	0.481948	0.501976	0.45414	0	0	0	0.769996	0	0.238682	0	0.772559
9330198I05Rik	chr5:108354132-108363891	0.0322448	0	0.0393555	0.06654	0.0827011	0.0886572	0.1597	0	0.0979791	0.166504	0.389293	0.162976	0.257156	0	0	0.193438	0.0961925	0	0.227326	0.132842	0	0.114111	0.0387724	0	0.242271	0	0.115878	0.0468017	0
9330198N18Rik	chr2:30629209-30643463	0	0	0	0	0	0	0	0	0.119526	0	0	0	0	0.0934859	0.156339	0	0	0.114062	0.0909462	0	0	0.136701	0	0	0	0	0	0	0.09745
9330199G10Rik	chr13:19462846-19504367	0	0	0	0	0	0	0	0	0	0	0	0	0	0	0	0	0	0	0	0	0	0	0	0	0	0	0	0	0
9430007A20Rik	chr4:144519821-144529353	0	0	0	0	0	0	0	0	0	0	0	0	0	0	0	0	0	0	0	0	0	0	0	0	0	0	0	0	0
9430014N10Rik	chr15:93904855-93927111	0	0	0	0	0	0	0	0	0	0	0	0	0	0	0	0	0	0	0	0	0	0	0	0	0	0	0	0	0
9430015G10Rik	chr4:156109997-156127265	2.49743	1.98592	1.86167	1.38704	2.08627	2.6644	1.5921	1.93922	2.17783	1.02111	2.92632	2.30875	2.30869	2.05946	1.17274	1.91885	2.24188	2.44542	1.75509	1.42102	1.08379	2.29353	1.92866	2.23679	2.94487	1.43488	1.23149	1.68307	1.34445
9430016H08Rik	chr1:57388234-57415958	5.33918	6.61658	6.72441	8.50178	8.80274	3.59492	6.38244	6.86909	4.75702	4.41728	7.01412	5.28957	9.00496	3.69996	3.59321	4.43765	5.80048	6.7042	4.7833	6.57514	6.86089	7.73769	6.55855	5.09578	8.96335	7.00361	6.63752	9.11027	5.93482
9430018G01Rik	chr6:43344998-43666486	0.148755	0.145102	0.121048	0.0956096	0.0593704	0.251611	0	0	0.15042	0.119583	0	0.23956	0.2907	0.235745	0	0.12675	0.552725	0.215159	0.171428	0.237905	0.216529	0.429967	0.17865	0.656815	0.121555	0.421381	0.510718	0.215625	0.183798
9430019J16Rik	chr2:75436056-75444179	0	0	0	0	0	0	0	0	0	0	0	0	0	0	0	0	0	0	0	0	0	0	0	0	0	0	0	0	0
9430020K01Rik	chr18:4590791-4682869	2.98754	2.19812	2.42974	2.67991	2.7537	2.65336	2.81661	2.81715	3.02512	3.01066	1.83915	2.55679	2.45779	2.65703	3.01621	2.91046	3.00179	2.89904	2.72215	2.29513	3.39702	2.6467	2.51502	1.98266	3.2246	1.52642	2.87522	2.90575	2.21752
9430021M05Rik	chr2:162661162-162675204	0	0	0.11964	0.188734	0.234804	0	0	0	0	0	0	0.15678	0	0.115597	0.193445	0.165808	0	0.141277	0.1127	0.117327	0	0	0.117289	0	0.239839	0	0	0	0
9430024E24Rik	chr2:33714605-33718959	0.905415	1.68783	1.70824	1.1894	1.57749	1.46147	0.790045	1.25053	0.995779	1.38876	0.315879	1.58361	1.4421	1.16801	2.1163	0.977149	0.917003	1.06912	2.27341	1.08468	1.07564	0.427088	1.47938	0.724442	0.403118	0.697099	0.84615	1.66627	1.82686
9430037G07Rik	chr9:88595324-88599243	0.711053	1.1355	1.1047	0.62298	1.62565	0.983913	0.993481	1.16221	1.56658	1.24682	0.993147	1.55831	0.756592	0.91981	1.53744	0.384695	1.08056	1.96144	0.967803	0.774915	1.40977	0.895722	1.16325	1.42489	0.712731	1.37116	1.47821	1.21672	1.1969
9430038I01Rik	chr7:137375568-137411921	7.26325	6.80037	4.9671	5.42954	5.79472	7.38902	5.53265	4.15206	2.48816	7.74328	5.40363	6.35417	3.88011	4.2336	5.56885	4.20887	4.48234	4.05543	4.60831	4.82396	7.92938	5.15923	7.89578	8.76957	7.36506	7.74347	8.4484	5.18657	8.38018
9430041J12Rik	chr7:4074124-4136926	0	0.132662	0	0.087212	0	0.22966	0.347522	0	0.136847	0	0.694701	0.145013	0	0.534688	0.178907	0.15338	0	0.130608	0.416676	0.108442	0.394185	0	0.108433	0	0.110835	0	0.103379	0	0.111592
9430060I03Rik	chr1:92933525-92950590	1.01004	1.08791	1.58091	0.991401	0.799781	1.51103	2.33027	1.27561	1.07555	1.63495	0	1.27327	1.35095	1.14152	2.05015	2.04074	1.55849	2.23912	1.38186	2.55619	1.44146	0	1.1699	0	0.471588	1.24173	2.06582	1.5443	1.13798
9430065F17Rik	chr13:67553201-67570892	0.210526	0.712027	0.586861	0.202192	0	0	0	0	0	0	0	0.33177	0	0	0	0	0	0	0	0.566292	0	0	0.250008	0	0	0	0	0.975297	0.772559
9430069I07Rik	chr15:34306653-34436242	0	0	0.702605	0	0	0	0	0	0	0	0	0	0	0	0	0	0	0.657246	0	0	0	0	0	0	0	0	0	0	0
9430078K24Rik	chr12:79917018-79936264	0.210501	0	0.257129	0	0	0.266698	0	0	0	0	0	0	0	0	0.373895	0	0	0.301201	0.481918	0	0	0	0.249979	0	0	0	0.238652	0	0
9430083A17Rik	chr13:51097737-51152562	2.48049	2.26932	1.59821	2.81999	2.11463	1.74791	2.41676	2.06916	2.38685	3.32232	1.32301	2.96604	2.82102	2.41852	2.45659	2.39662	2.12069	2.52599	2.66552	2.47631	3.37654	2.19671	3.05761	2.73271	2.70079	2.58309	3.09614	3.27909	3.14618
9430085M18Rik	chr5:101703439-101763869	0	0.138183	0.115135	0.363293	0.112978	0.53804	0.180942	0	0.142455	0.227259	0	0	0.399708	0.222621	0	0.169541	0	0.679967	0.433899	0.225852	0	0.814933	0.112904	0.414501	0.23084	0	0	0.272484	0.580979
9430091E24Rik	chr8:111094605-111145498	2.20344	2.98838	2.49075	2.04442	1.57336	1.68448	1.72361	2.0542	3.10359	1.78991	2.81923	2.61721	2.72459	1.84275	3.09576	1.89192	1.36401	3.65158	3.11527	3.3247	3.19975	1.85006	1.9665	1.82943	1.99878	3.52437	1.77946	3.18647	1.95573
9430093N23Rik	chr2:169234837-169237775	0	0.556558	0.460065	0.360023	0.452412	0	0	1.01675	0	0	0	0	0	0.42551	0	0	0	0.532591	0	0	0	0	0.88366	0	0	0	0.845226	0	0
9430097D07Rik	chr2:32574182-32583782	0	0.570992	0.948854	0.559775	0	0.246085	0	0.531923	0	0	0	0.30672	0	0.451428	0	0.162011	0	0.556372	0.222448	0.231676	0.838899	0.332825	0.230891	0	0.710697	0	0.220389	0.835468	0
9530002B09Rik	chr4:122689258-122705135	0	0	0	0	0	0	0	0	0	0	0	0	0	0	0	0	0	0	0	0	0	0	0	0	0	0	0	0	0
9530003J23Rik	chr10:117215140-117250831	0	0	0	0	0	0	0	0	0	0	0	0	0	0	0	0	0	0.262968	0	0	0	0	0	0	0	0	0	0	0
9530014B07Rik	chr13:53635891-53639201	0	0	0	0	0	0	0	0	0	0	0	0	0	0	0	0	0	0	0	0	0	0	0	0	0	0	0	0	0
9530020I12Rik	chr12:11185992-11204502	0.337658	0.251536	0	0	0	0.338884	0.509599	0	0.513695	0	0	0.418533	0	0	0.517669	0.441777	0.371483	0.762895	0.305567	0	0	0	0	0	0.209037	0	0.302388	0.239139	0.204132
9530026F06Rik	chr1:61378431-61395904	0	0	0	0	0	0.335226	0	0	0	0	0	0	0	0	0	0	0	0	0	0	0	0	0.31317	0	0.322138	0	0	0	0
9530026P05Rik	chr6:92772698-93111749	2.32296	1.36766	0.567576	3.1218	1.3938	0	3.54434	1.26884	2.07906	1.67537	0.884919	1.46008	1.33311	1.07366	1.35377	1.34906	0.645343	0.995707	1.32825	0.276716	1.00058	1.1906	1.37723	0	1.98103	0	1.84123	0.664336	2.27013
9530027J09Rik	chrX:48256933-48285426	0.894327	0.248964	1.15071	0.746244	0.964487	2.15293	0	0.23704	0.632417	0.414795	1.25668	0.468615	0.868652	0.609212	1.77315	0.139118	0.457589	0	0.626399	0.247031	0.782877	0.238645	0.609755	0.660384	0.797181	0	0.391391	0.259793	0.286302
9530034E10Rik	chr4:117932151-118134946	4.4392	4.42432	9.04713	6.07766	5.49852	9.2982	9.03366	10.2982	5.47201	9.00512	6.82912	4.78932	5.12312	6.46358	8.69016	5.54298	10.6595	9.83883	10.7362	4.09717	8.35653	4.81068	6.44948	6.15524	5.42725	3.55838	3.47562	5.8311	7.52511
9530036M11Rik	chr6:54039931-54566517	0.314274	0.957417	1.00201	0.850699	0.520375	1.402	1.25587	1.24665	1.35311	1.62326	0.868288	1.29537	1.32566	0.968261	1.5116	0.916092	1.04928	1.1027	1.04865	0.443765	0.903707	0.966731	0.829179	1.84464	1.1256	1.16302	0.896753	1.53973	0.836455
9530036O11Rik	chr5:28456839-28719209	0.140987	0.206423	0.344222	0.203787	0.50656	0.447061	0.676971	1.07197	0.853754	0.509839	0	0.566016	0.412262	0.417571	0.279244	0.598803	0.19638	0.509098	0.405745	0.591424	0.307346	0.366131	0.169073	0.310594	0.172693	0	0.161155	0.408091	0.608903
9530047P18Rik	chr14:65465796-65467093	0	0	0	0	0	0	0	0	0	0	0	0	0	0	0	0	0	0	0	0	0	0	0	0	0	0	0	0	0
9530051G07Rik	chrX:153037628-153072915	0.0458722	0.0671088	0	0	0.109845	0.232778	0.0881993	0.190602	0	0	0	0.147823	0	0.10911	0	0	0.0639213	0.0663662	0.105745	0.110061	0.100185	0.159158	0	0.202622	0.0562336	0	0.0525077	0.266047	0.113384
9530052C20Rik	chr3:142790901-142898124	1.4182	1.04824	1.19607	1.12925	1.11164	0.696324	1.03403	0.956695	1.26604	0.741786	0.590631	0.962313	1.64148	0.781938	1.49177	0.914019	1.08728	0.844988	1.08277	0.645277	1.64324	1.03862	0.903971	0.677474	1.13053	0.325956	1.81379	0.66772	1.57591
9530052E02Rik	chr8:10986960-11054541	0.246505	0	0.602561	0	0	0	0	0	0	0	0	0	0	0	0	0	0.34288	0	0.28589	0	0	0	0.292526	0	0	0	0	0	0.316436
9530053A07Rik	chr7:28129465-28164811	16.5786	9.74644	10.4393	22.351	8.16059	9.51224	29.2421	28.1284	15.3743	12.3822	44.149	11.6663	16.7144	26.9549	25.7022	28.3333	29.6326	17.6406	16.3973	14.9508	13.5924	10.3174	13.8008	15.3675	11.1717	25.3991	11.619	10.6677	14.5695
9530057J20Rik	chr8:19788049-19935330	0	0.116619	0.0972081	0	0	0	0	0	0	0.191936	0.305623	0	0	0.0942006	0	0.135096	0	0	0.0916479	0	0	0	0	0	0	0	0	0.115163	0
9530059O14Rik	chr9:122572500-122580647	0.153306	0	0.124753	0.147797	0.122376	0.388958	0.196465	0.212248	0.310001	0.123238	0.392829	0.164559	0	0	0	0.0435328	0.142405	0.0739064	0.117775	0.122585	0.446253	0.0886132	0.306827	0	0.250535	0.868407	0.116952	0.0740656	0.252538
9530062K07Rik	chr6:116199409-116207993	0	0	0.75665	0.296618	1.11553	0	0	0.420279	0	0	0	0	0	0	0	0.508008	0	0.440042	0.352876	0	0	0.525574	0.730234	0	0.376178	1.28055	1.04692	0.880293	0
9530068E07Rik	chr11:52396427-52408723	73.7519	83.6531	70.8541	75.2767	77.3136	67.0704	75.7288	69.4147	68.4628	60.8817	75.8566	72.3077	73.9875	68.3088	75.6698	69.0358	71.1744	66.317	59.8839	70.3334	74.692	74.3601	72.3657	62.4439	77.3653	66.5247	76.7044	74.6264	71.3458
9530077C05Rik	chr9:22331213-22444684	0.715767	1.45937	0.643102	0.60478	1.57204	0.843623	0.783132	0.752078	1.43114	0.535382	1.82667	0.873767	0.731415	0.883673	0.477875	1.29936	0.488734	1.16443	0.811364	1.07568	0.84704	0.96596	1.48194	1.06451	1.10972	0.939352	0.936099	1.50237	0.455715
9530080O11Rik	chr4:95959710-96025412	0.345024	1.87857	0.844573	1.36971	1.25954	2.09612	1.67485	2.8707	0.726328	2.26008	1.99374	1.11496	0	0.480665	0.698779	1.11871	1.23758	0.495343	1.1525	1.12069	0	0.928692	2.49091	0	0.975383	1.75684	0.637973	0.547134	1.242
9530082P21Rik	chr17:23749235-23771875	7.02386	4.82952	6.74205	4.71168	6.43135	5.25366	4.50908	4.95803	4.21028	4.04255	5.83596	4.14426	7.08213	4.90841	7.59537	4.83235	6.59709	5.50032	6.02003	5.40585	6.1604	3.85268	4.96032	4.68404	4.34494	5.9215	5.43954	7.71538	5.31485
9530091C08Rik	chr9:68653066-69388246	0.574554	0.839966	1.18903	0.722931	1.13624	1.01428	1.20185	1.14358	1.21524	1.26568	0.480691	0.928382	0.734392	0.625935	0.796017	0.640886	1.04465	1.15815	1.58499	0.59983	1.14752	1.12868	0.871525	0.995198	0.85804	0.319253	0.715721	1.34224	0.9583
9630001P10Rik	chr5:45529704-45645469	0.0735444	0	0.0897795	0.0708636	0	0	0.141235	0	0	0	0	0	0	0	0.145609	0	0	0.106203	0	0	0.160287	0.127293	0.0881761	0	0	0.311714	0.168094	0	0.197742
9630002D21Rik	chr12:71577930-71718589	0.112159	0	0	0	0.134397	0	0	0	0.293778	0	0	0.155701	0	0	0.161018	0.378783	0	0	0	0	0	0	0	0	0	0	0	0.280975	0
9630013A20Rik	chr14:84443562-84537565	0.82187	0.451719	0.250858	1.08812	0.615436	0.390816	0.985199	1.27505	0.620262	0.99013	0.787716	0.492775	0.199516	0.363296	0	0.260559	0.429049	0.296125	0	0.122984	0.223412	1.24171	0.245841	0	0	0.434132	0.586023	0.444977	0
9630013D21Rik	chr4:109652426-109657507	0	0.528974	0.219532	0.345511	0.908872	0.684512	0	0.348205	0.380221	0	0	0.854877	0.487345	0.20937	0.703931	0.210959	0	0.257719	0	0.42908	0.388633	0	0	0	0.219363	0	0.613369	0.516665	0
9630013K17Rik	chr11:63962626-64079472	1.48973	0.939137	0.779901	1.83944	1.27663	2.69627	2.03117	1.16416	1.27206	1.5354	1.62298	1.6764	0.408027	0.246641	2.07187	0.708238	1.18284	1.52233	1.46145	0.761098	1.37702	1.82083	1.26345	1.84846	0.25944	2.66728	1.20624	1.21902	0.780861
9630015K15Rik	chr14:64116232-64455903	0	0	0.24651	0.16656	0.441902	0.0853799	0.129303	0.279232	0.85014	0.324574	0	0.216284	0.13127	0.239357	0.266745	0.388644	0.187528	0.0972471	0.312775	0	0	0	0.32296	0.296676	0.0824582	0	0.335618	0.487213	0.382831
9630028B13Rik	chr1:185429356-185441819	1.50224	1.75898	1.10025	2.31671	3.95764	1.29578	0.923711	1.6627	1.91216	2.17336	0.692569	1.15959	0.938262	1.78261	1.07248	2.50494	1.17197	2.69242	1.9381	1.00867	2.75301	1.97829	1.58648	4.24057	1.10441	1.27522	1.37449	1.8277	1.85491
9630028H03Rik	chr2:135580529-135583220	0.0915662	0	0	0.0881906	0	0.232241	0	0	0	0	0	0	0	0.108123	0	0	0	0.132067	0	0	0	0	0	0	0	0.38737	0.104532	0	0
9630028I04Rik	chr17:27235074-27248066	0	0	0.0983709	0.0776293	0	0.102197	0.309396	0	0	0	0	0	0	0	0	0.0683461	0.112218	0	0.0927401	0.09654	0	0	0.0965633	0	0	0	0	0.116532	0.298107
9830107B12Rik	chr17:48099815-48146307	0	0	0	0	0	0	0	0	0	0	0	0	0	0	0	0	0.104043	0	0.0829297	0	0.162812	0	0	0	0	0	0.085358	0	0
9830132P13Rik	chr3:127916170-127955220	0	0	0	0	0	0	0.0931298	0	0	0	0	0	0	0.0575879	0	0	0	0	0	0	0.105777	0	0	0	0	0	0.0554409	0	0.059858
9830147E19Rik	chr7:42577536-42644886	1.49983	1.39579	1.37415	1.45373	1.69172	1.70032	1.58783	1.8363	2.49314	1.43992	1.16663	1.30497	0.873812	1.26045	1.65203	1.33259	1.23158	2.08241	1.9308	1.1797	2.39485	1.8719	1.94951	1.56962	1.50227	2.12424	1.34734	1.53717	1.87762
9830166K06Rik	chr19:8651795-8663335	0.0754176	0	0.0920669	0	0.0903292	0	0.14482	0	0	0.181802	0	0.121029	0	0.0892789	0	0.0640164	0	0	0.173636	0.0903733	0	0	0	0	0.0923614	0	0	0	0
9930012K11Rik	chr14:70154404-70159502	0.320238	0.938847	0.781982	0.822188	0.639504	0.406063	0.409399	0.29432	0.161063	1.28591	0.40916	0.8529	1.45044	0.88025	0	1.08231	1.18874	0.768395	0.613598	1.0221	1.3924	1.28978	0.766115	0.937169	1.04473	0	0.730523	0.616284	0.657106
9930014A18Rik	chr15:60818995-60831400	1.47177	1.55841	2.04036	1.36263	0.991629	1.37781	1.74412	1.52048	1.14405	1.19169	2.52759	1.04633	1.26552	1.31225	1.66357	1.99351	2.01894	1.78204	1.52378	1.19156	1.2393	1.3209	1.31209	0.27537	1.59605	0.249714	1.14224	1.49663	1.01639
9930021J03Rik	chr19:29714401-29808053	12.111	10.8783	10.4472	9.66601	8.65007	10.2147	8.85161	11.0358	11.348	8.72006	12.9764	10.5379	10.2837	10.4693	9.87418	8.79601	9.5663	11.3664	10.0911	8.844	8.67774	12.0676	8.19474	7.78183	8.26814	8.6811	7.86526	8.96197	8.82856
9930038B18Rik	chr12:8873135-8912909	0.305733	0	0	0.0982489	0	0.0646405	0.0979513	0.0705471	0	0.24577	0.195852	0.16409	0	0	0.101162	0	0.283994	0.0736952	0.0587187	0.0611168	0	0	0	0	0.124909	0	0.174927	0	0.0629539
9930104L06Rik	chr4:124936986-124944661	1.881	3.15898	2.45826	3.34579	1.74642	3.16309	2.66754	2.40008	3.46946	2.35118	2.13325	2.11915	2.86952	2.96898	3.73209	2.60311	1.65464	2.93762	3.16472	3.32919	2.11943	2.54038	3.00289	1.22391	1.88164	2.75903	2.15129	3.41726	3.27275
9930111H07Rik	chr1:85775270-85784694	0	0	0	0	0	0	0	0	0	0	0	0	0	0	0	0	0	0	0	0	0	0	0	0	0	0	0	0	0
9930111J21Rik1	chr11:48945344-48992246	3.11096	1.92737	1.80261	2.18469	3.029	2.81093	2.0277	1.38574	2.07926	1.90583	3.03732	2.62917	3.29628	2.87923	2.30285	2.29238	2.13009	2.8994	2.67805	3.09761	2.6483	2.64911	1.7713	3.49382	2.00261	3.14404	2.29252	2.44723	3.12966
9930111J21Rik2	chr11:49037659-49135387	3.21473	2.16373	2.01535	1.67382	2.28972	1.21206	1.00054	1.55949	1.44468	1.25641	2.00015	2.08823	2.19761	1.95073	3.0914	1.98789	2.29873	1.88032	3.19904	1.56104	1.70254	2.10304	2.49775	1.52869	1.27637	1.10323	1.88508	0.879135	2.35624
A030001D20Rik	chr7:45627536-45639092	3.86187	2.96443	3.58189	3.83986	3.59016	4.91282	2.86728	4.57611	3.93901	3.57243	3.53154	2.62683	3.90738	3.1905	3.69888	3.43233	4.41992	4.99801	2.89051	3.20582	2.57686	3.80124	3.47761	4.90037	2.95818	3.97249	3.20241	4.0184	5.52231
A130010J15Rik	chr1:193173468-193201546	4.72327	5.09022	3.95793	3.74816	4.22513	3.98044	4.41492	3.28707	4.3463	4.05244	4.25281	4.12266	4.26363	4.13049	3.64105	2.57522	3.60316	6.09282	4.91972	5.12246	2.78924	5.54335	3.644	5.9615	4.68033	3.74716	4.75601	4.63438	4.0809
A130030D18Rik	chr2:82375361-82392202	0	0	0	0	0	0	0	0	0	0	0	0	0	0	0	0	0	0	0	0	0	0	0	0	0	0	0	0	0
A130051J06Rik	chr15:95787888-95975472	3.01008	3.87365	4.34658	3.29665	4.90875	6.1692	2.72827	3.89714	2.51973	2.25356	1.14562	2.92835	2.56442	3.34536	4.40004	2.51215	2.2977	3.4942	5.76918	2.8872	2.46986	2.12947	4.9795	5.09608	3.34729	4.29729	3.92271	3.97187	4.30585
A130077B15Rik	chr10:122565022-122569891	0.081657	0	0	0	0.195619	0	0	0	0.246983	0.196821	0	0	0	0.096571	0	0	0	0.117854	0	0	0	0	0	0	0.199963	0	0.0932738	0.236161	0
A1bg	chr15:60917588-60921270	0	0	0	0	0	0	0	0	0	0	0	0	0	0	0	0	0	0	0	0	0	0	0	0	0	0	0.133453	0	0
A1cf	chr19:31868754-31952365	9.48432	9.58941	11.5462	7.90693	8.51386	10.1781	11.7888	10.098	9.08277	10.9434	10.5079	9.73193	8.96868	12.09	9.32437	8.11494	10.1764	11.8459	11.2188	9.5785	10.8406	9.74158	9.82999	9.80654	7.73077	10.0653	8.91695	10.0355	9.83422
A230001M10Rik	chr3:102262404-102288771	0	0	0	0	0	0	0	0	0	0	0	0	0	0	0	0.0964401	0	0	0	0	0	0	0	0	0	0	0	0	0
A230006K03Rik	chr7:61010263-61090414	0	0	0	0.071008	0	0	0	0	0	0	0	0	0	0	0	0	0	0.0532947	0	0	0	0	0	0	0.0451438	0	0	0	0
A230009B12Rik	chr17:10403008-10840191	0	0	0.137269	0.108227	0	0	0.753148	0	0	0	0	0	0	0	0.606124	0.0949123	0	0	0.129219	0	0.244311	0	0	0	0	0	0	0	0
A230020J21Rik	chr1:191005831-191029781	0	0	0.335119	0	0	0	0	0	0	0	0	0	0	0	0	0	0	0	0	0	0	0	0	0	0	0	0	0	0
A230028O05Rik	chr16:25059638-25069058	0	0	0.090392	0	0	0.0939152	0	0	0.224119	0	0	0	0	0.087674	0	0	0	0.106924	0	0	0	0	0	0	0	0	0.0846176	0	0
A230046K03Rik	chr10:83543940-83596473	5.70612	6.02084	5.50071	5.39285	5.72617	6.24776	5.3896	4.32708	6.41475	5.97267	6.0949	5.1103	5.96564	5.64548	5.57057	4.90908	5.62914	5.32762	5.90465	5.10592	6.37436	4.57009	4.70664	4.87249	3.72852	5.09167	5.23572	5.14388	6.118
A230050P20Rik	chr9:20868604-20879812	2.76676	3.14464	2.14339	2.36874	1.88207	1.68731	2.09175	2.50351	2.34789	2.51525	2.25395	1.76851	2.77622	1.99562	1.98043	2.99827	3.9479	2.51761	2.86638	2.78379	2.66322	1.71614	2.25	2.85888	3.0036	4.18658	2.33025	2.0868	3.60199
A230051N06Rik	chr17:56241716-56242805	0	0.48556	0.80383	0.314941	0.395087	0	0.624574	0.4458	1.45881	0	0	1.02038	0	0	0	0	0.456026	0	0	0.390305	0.703164	0	0	0	0.399344	0	0.370288	0	0
A230052G05Rik	chr8:70842048-70865431	0	0.127963	0	0	0	0	0.167648	0	0	0	0	0	0	0.103213	0	0	0.121639	0	0	0	0	0	0.104628	0	0	0	0	0	0.107673
A230056J06Rik	chr13:59580175-59585223	0	0	0.0795125	0	0	0	0	0	0.0986573	0	0.250184	0	0	0	0	0	0	0	0	0.156168	0.142052	0	0	0	0	0	0.074475	0	0
A230056P14Rik	chr7:55962530-56019573	0.62502	2.14832	1.60995	1.42868	3.13272	0.514387	0.861474	1.42877	1.55941	0.743242	2.1605	1.45518	1.37617	1.12947	0.513387	1.49314	2.20349	1.63307	0.834217	1.23613	0.945661	0.615929	1.54821	0	0.889586	1.25653	0.519371	1.31344	1.35244
A230057D06Rik	chr7:61705849-61927574	0.105621	0	0	0	0	0	0.202551	0	0	0	0	0	0	0.124446	0	0.0892562	0	0.152194	0	0	0	0	0	0	0	0	0	0	0.26009
A230065H16Rik	chr12:111402046-111412077	0	0	0	0	0	0	0	0	0.570694	0	0	0	0	0	0	0.284119	0	0.548598	0	0	0.826292	0	0	0	0	0	0	0	0
A230070E04Rik	chr14:68119544-68131371	2.11667e-05	0	0.69549	0.801919	0.928921	0	0	0.277657	0.247498	0.568733	0.000127486	0.504751	0	0.334138	0.280335	0.623343	0.318396	0	0.234647	3.50188e-05	0	0	0	0	1.61342e-05	0.377977	0	0.00927521	2.59468e-05
A230072C01Rik	chrX:20951664-20987349	2.19916	1.99106	2.04123	2.51524	1.62755	1.68044	2.91043	2.01811	0.543928	1.51056	2.0028	1.67028	1.63223	1.80821	1.44276	1.62163	1.30915	0.602323	0.97029	1.23008	2.27207	2.52557	1.5001	4.58792	2.17333	1.52242	2.21483	1.41606	1.67298
A230072E10Rik	chrX:151168777-151341879	0.436187	0.364836	0.38032	0.180171	0.373103	0.7904	0.718338	0.258586	0.472019	0.600976	0	0.300528	0.486359	0.112403	0.450348	0.158985	0.236785	0.336465	0.215314	0.149414	0.370673	0.215904	0.299074	0.549552	0.133841	0	0.427544	0.36095	0.600083
A230072I06Rik	chr8:12277337-12283147	0.0691015	0.101055	0.421702	0.0333222	0.579061	0.569864	0.199392	0.0957902	0.104958	0.500082	0	0.39029	0.0676398	0.246982	0.206192	0.236042	0.577855	0.4002	0.318739	0.165866	0.302095	0.299973	0.249229	0	0.46608	0.44112	0.0395748	0.100278	0.299112
A230077H06Rik	chr7:40849152-40898324	0.0706977	0	0	0	0	0	0	0	0	0	0	0	0	0	0	0	0	0	0	0	0	0	0	0	0	0	0	0	0
A230083G16Rik	chr6:124913674-124925753	4.18987	4.62977	6.39911	4.5215	2.82924	2.98476	1.49641	6.06548	5.45404	3.77534	1.99224	4.09876	2.49614	2.10858	3.54844	2.81234	3.27204	4.10756	2.39277	3.11594	5.06463	0.892619	4.02836	3.39494	1.91229	5.44257	6.2162	4.85724	3.83164
A230087F16Rik	chr12:111284428-111292887	0	0	0	0.670845	0.167169	0.176795	0	0.191786	0.209799	0.335818	0	0.443764	0	0.490383	0.821812	0.234546	0.194027	0.200504	0.160112	0.166715	0	0.720245	0.332881	0	0.511295	0	0	0.200803	0
A230098N10Rik	chr5:30004434-30030987	0	0	0	0.254921	0	0.167936	0	0	0	0	0	0.210951	0	0.15543	0	0	0.184317	0.190536	0	0.158395	0	0	0	0	0.161921	0	0	0	0
A230103J11Rik	chr8:85036869-85067121	3.06826	1.39797	2.6635	2.89992	1.85279	2.48965	2.64099	2.05027	3.10419	2.15597	3.00949	2.58926	2.50658	2.59692	2.85991	2.66734	2.47136	3.23157	1.72558	2.92547	2.59191	1.61964	1.69204	0.54581	1.8468	3.70627	1.852	2.4719	2.15821
A230103O09Rik	chr13:39823417-39831052	0	0	0	0	0	0	0	0	0	0	0	0	0	0	0	0	0	0	0	0	0	0	0	0	0	0	0	0	0
A230107N01Rik	chr13:84219579-84295966	0.357516	1.04764	0.43651	0.258327	0.321198	0.680124	0.343041	0.616944	0.540303	0.861669	0.685794	0	0.34773	0.422322	0.353247	0.302865	0.49782	1.03151	0.514196	0.642341	0.583759	0	0.321143	0.393078	0.109337	0	0.408231	0.645882	0.55088
A230108P19Rik	chr2:6188464-6321611	0	0	0.203369	0.160476	0	0	0	0	0.125946	0	0	0	0	0	0	0	0	0	0	0	0	0	0	0	0	0	0	0	0
A2m	chr6:121636165-121679238	0	0.0632855	0.0528052	0.0437016	0	0	0	0.0627849	0	0	0	0	0	0	0	0	0	0.131183	0.0522458	0	0	0	0.0519799	0	0	0	0.0518856	0.131471	0.0534752
A330008L17Rik	chr8:99416673-99733438	0	0	0	0	0	0	0	0	0	0	0	0	0	0	0	0	0	0	0	0	0	0	0	0	0	0	0	0	0
A330009N23Rik	chr15:101221190-101232756	0.50348	0	0.819916	0.806834	0.193443	0.212664	0	0.690907	0.434328	0	0.641421	0	0.945892	0.39175	0.985672	0.966177	0.466747	0	0.577347	0.801665	0	0	0.799625	2.19673	0.204866	0.704416	0	0.231922	0.20578
A330015K06Rik	chr3:64949048-65378225	0	0.2803	0.11677	0	0.114584	0	0	0	0	0	0	0	0	0	0	0	0.266328	0	0.110008	0	0	0	0	0	0	0.40445	0	0	0.117835
A330023F24Rik	chr1:195017398-195037908	9.18746	8.61827	9.65237	8.52344	10.9991	14.0168	11.7057	11.2813	14.6557	13.7457	8.79629	8.50293	8.19218	11.1233	13.257	9.3297	10.751	12.4007	11.7547	10.2339	9.06398	11.7758	10.7161	10.6241	9.69677	10.2241	9.85495	10.5727	14.3791
A330032B11Rik	chr19:37019340-37224457	0.110706	0	0.135175	0.106577	0	0.280744	0	0.305147	0.500962	0.533426	0	0.176814	0.429588	0.130359	0.218205	0.18697	0.154098	0.318936	0.381778	0.132483	0.240605	0	0	0.485774	0	0	0.378726	0	0
A330033J07Rik	chr13:48044230-48264036	0.513844	0.322459	0.268832	0.565846	0.175836	0.0931043	0.281941	0.304367	0.444393	0.353919	0	0.237672	0	0.173851	0	0.498621	0.204482	0.636027	0.591569	0.26391	0	0.254111	0.352045	0	0.179809	0	0.335559	0.106215	0.271691
A330035P11Rik	chr14:122097938-122106974	2.44545	2.46203	3.2652	2.35615	2.28828	1.93849	2.20109	2.95672	2.65944	3.31588	2.9336	1.96195	2.23305	2.26129	3.02502	2.39975	1.70294	1.98602	1.31953	2.74714	2.49778	1.19015	2.29014	1.68251	2.24607	1.61903	2.09565	2.21102	2.54514
A330040F15Rik	chr19:12573071-12596566	2.25742	1.20723	1.25338	2.75969	1.23093	0.520033	0.783719	1.40405	2.14811	0.987184	1.56566	1.61818	0.393806	0.714334	3.99942	1.19648	1.42595	1.76247	1.17477	1.46827	0.88574	1.75695	0.487595	0	1.25126	3.43209	1.8619	0.882118	2.0089
A330041J22Rik	chr9:86581362-86701253	0.115687	0.169634	0	0.111358	0.138629	0	0	0.159377	0	0	0	0	0	0.136094	0	0	0	0	0	0.276834	0	0	0	0.507375	0	0	0	0	0
A330048O09Rik	chr13:48272417-48273884	0	0	0	0	0	0	0	0	0.560393	0	0	0	0	0	0	0	0	0	0	0	0	0	0	0	0.461569	0	0	0	0
A330049N07Rik	chr10:72973302-73086705	0.106484	0.156089	0	0	0	0	0	0	0	0	0	0	0	0	0	0	0	0.153429	0	0	0	0	0	0	0	0	0	0	0
A330069E16Rik	chr2:91237145-91238357	0.529409	0.390031	0.323427	0	0	0	0	0.360582	0.78739	0	0	0	0	0.304359	0.51224	0.218589	0	0	0.906903	0	0	0	0.62634	1.14358	0	0	0	0	0
A330069K06Rik	chr3:80204029-80212442	0	0	0	0	0	0	0	0	0	0	0	0	0	0	0	0	0	0	0	0	0	0	0	0	0	0	0	0	0
A330070K13Rik	chr5:130369355-130846325	0	0	0	0	0	0	0	0	0	0	0	0	0	0	0	0	0	0	0	0	0	0	0	0	0	0	0	0	0
A330074K22Rik	chr8:120204433-120228230	0.251055	0.367735	0.204327	0.403075	0.300724	0.318398	0.481914	0.115571	0.632675	1.00851	0	0.402439	0.488649	0.494691	0.165484	0.28379	0.116537	0.362293	0.0963016	0	0.546745	0.434171	0	0.368218	0.204916	0	0.382316	0.120995	0.515892
A330076C08Rik	chr13:44193588-44216487	0.109589	0	0	0	0	0	0	0	0	0	0	0	0	0	0	0	0	0	0	0	0	0	0	0.480925	0	0	0	0	0
A330076H08Rik	chr7:61943900-61982359	0	0.340678	0	0.22364	0.278413	0.294582	0	0	0.175128	0.559675	0	0	0.900988	0.13665	0	0.196036	0	0	0	0	1.51423	0.601089	0.138865	0	0.142074	0.490193	0.132428	0	0.285875
A330093E20Rik	chr18:45268859-46045260	0	0	0.236153	0	0.103893	0.109992	0	0	0	0	0	0	0	0	0	0	0	0	0	0	0	8.53624e-06	0.130307	0	0	0	0	0	0
A330102I10Rik	chr13:29014413-29040336	0	0	0	0.388938	0	0	0.770197	0.548376	1.19497	0.975229	0	0.528012	0	0	1.54874	0.329263	0	0.574639	0	0.963042	0.86503	0	0.953382	0	0	0	1.82449	0.574372	0
A3galt2	chr4:128759257-128770201	0.329071	0.265154	0.0737039	0.317216	0.0723041	0.139145	0.3481	0.250623	0.166296	0	0	0	0.11785	0.0716536	0.478989	0.0933913	0.252378	0.0792998	0.199343	0.0723946	0.131732	0.104633	0.0724594	0.532676	0.134426	0	0.20719	0.0874616	0.149115
A430005L14Rik	chr4:153957236-153961925	8.95365	10.7409	6.91089	10.1646	12.7109	8.35679	12.1315	8.99915	5.96701	9.05342	9.86796	8.13562	10.7993	7.20198	10.072	8.61659	9.16539	5.70892	9.41573	8.12583	6.58841	10.2763	14.267	10.7919	7.46947	8.82943	11.2003	8.08895	10.6354
A430010J10Rik	chr6:67157800-67165108	0.0823434	0	0	0	0	0	0	0	0	0	0	0.132021	0	0	0	0	0	0	0	0.0986465	0	0	0	0	0	0	0	0.156617	0
A430033K04Rik	chr5:138622858-138648917	4.23388	3.71871	3.65758	3.20152	3.58826	3.88319	3.12836	3.60332	3.74898	4.71139	3.00221	3.24497	4.70114	4.47948	3.61464	3.76541	2.90355	5.08221	4.72598	4.06037	3.69336	3.94866	3.51638	4.59437	2.95253	3.03953	2.83005	2.82923	3.53772
A430035B10Rik	chr6:8507058-8509161	0.877203	0.964484	0.669392	0.738938	1.57663	0.834205	0.840971	1.20904	1.32321	1.05667	0	0.350305	0	1.16202	0.864605	0.833462	1.37365	0.947749	1.76461	0.656122	0.476658	1.32456	1.1802	1.92477	0.938922	0.463003	1.12541	1.26583	0.674863
A430046D13Rik	chr10:128499246-128504242	2.09352	0.876565	1.21711	1.34394	2.03044	0.379203	0.573645	1.65009	1.50514	1.68149	0.382204	0.797255	0.968333	0.940516	1.1805	1.18044	1.80424	1.43706	1.14641	1.19348	0.650493	1.03303	2.0282	0.875829	0.853892	1.26414	1.59254	1.15169	1.71905
A430048G15Rik	chr2:133432096-133451975	0	0	0	0	0	0	0	0	0	0	0	0	0	0	0	0	0	0	0	0	0	0	0	0	0	0	0	0	0
A430057M04Rik	chr14:21831560-21856931	2.99586	3.652	2.63337	2.04762	3.46644	2.14395	2.96038	2.88944	2.23761	1.45305	2.26561	1.54128	1.62248	2.53827	1.58914	2.06264	2.83367	2.1453	3.10758	2.19834	2.09799	2.11915	2.30119	3.77933	4.51991	2.8298	3.08759	3.2421	2.56475
A430060F13Rik	chr11:94860520-94887125	0	0	0	0	0	0.492169	0.371008	0	0.290697	0	0	0	0	0.225714	0	0	0.269936	0.556372	0.222448	0.231676	0	0	0	0	0.236899	0	0.220389	0.278488	0
A430072P03Rik	chr5:107716654-107728801	0.415236	0	0	0.398826	0.249071	0	0	0.284039	0	0	0.791866	0	0	0	0	0.172863	0.28851	0.891389	0	0	0	0	0	0	0.50629	0.867834	0	0	0
A430078G23Rik	chr8:3347989-3390299	0.694663	0.711928	0.847995	0.602465	1.83029	1.40976	0.400281	0.96039	0.525866	0.502418	1.33378	0.892551	0	0.576172	1.10083	1.29837	0.870839	1.00341	0.959846	0.666085	0.757226	0.601375	0.999726	0.612199	0.8509	1.17822	0.476432	0.703806	0.942963
A430078I02Rik	chr6:86437327-86480830	0.251279	0.613418	1.12414	0.726158	0.601965	0.318671	0.48233	1.27237	0.808181	0.201879	0.964222	0.805561	0.876268	1.08924	0.828121	0.852534	1.283	0.483469	0.771071	1.40469	0.729615	0.579388	0.718865	0	0.820373	1.41848	0.669624	0.484394	1.03266
A430085M09Rik	chr4:78594046-78597484	0	0	0	0.093991	0	0	0	0	0	0	0	0	0	0	0	0	0	0	0	0	0	0	0.116824	0	0	0	0	0	0
A430088P11Rik	chr15:80671846-80700425	1.20178	1.70235	2.58556	1.68865	1.87053	2.37647	2.16908	2.84427	1.72682	1.73458	1.68722	1.28093	1.66172	1.2474	1.97912	1.96504	2.83834	2.47534	1.92172	0.827611	1.5478	1.93175	1.44101	2.33305	1.36773	1.46027	0.799785	2.01239	3.20835
A430089I19Rik	chr5:94297992-94317202	0	0	0	0	0	0	0	0	0	0	0	0	0	0	0	0	0	0	0	0	0	0	0	0	0	0	0	0	0
A430090L17Rik	chr13:113794507-114157462	0.165934	0.242826	0.27006	0.213275	0.397388	0.210489	0.31891	0.229654	0.0838507	0.266757	0	0.53403	0.324049	0.328414	0.987758	0.235444	0.385306	0.479824	0.382356	0.530638	0.362139	0.383513	0.398399	0.244077	0.474479	0.469757	0.18983	0.240421	0.409896
A430093F15Rik	chr19:10740946-10786043	0.099643	0.146029	0.121654	0.0959511	0	0.126355	0	0	0	0	0	0	0	0	0	0	0.138722	0	0.229176	0	0	0.172095	0.119249	0.437721	0.121931	0	0	0.287791	0
A430105I19Rik	chr2:118754144-118762953	6.60896	6.76004	9.82837	5.71167	5.33376	8.63979	9.9713	6.23284	8.63259	7.88643	7.48128	10.1175	6.36643	7.28768	8.66258	7.34594	7.69862	11.3278	9.57472	7.23763	9.94095	7.50857	6.39368	6.24509	7.35122	5.64636	7.77674	9.08218	7.49031
A430105J06Rik	chr1:186749376-186757069	0.239654	0.521339	0.432991	0.453634	0.424632	0.598481	0.142675	0.160368	0.535404	0.280559	0.452831	0.754635	0.0725858	0.556206	0.231639	0.497156	0.164513	0.170185	0.275445	0.140415	0.515271	0.407687	0.988096	1.03657	0.578489	0.496661	0.538288	0.681568	0.289492
A430108G06Rik	chr11:53564650-53604248	0	0	0	0	0	0.178577	0	0	0	0	0	0	0	0	0	0.118432	0	0	0	0	0	0	0	0	0	0	0	0	0
A430110L20Rik	chr1:181173225-181236369	1.29521	1.1384	0.948733	1.24761	0.930903	0.985559	1.82302	1.31146	1.43581	0.416218	2.98174	1.79873	0.84006	0.918389	1.19485	1.24399	0.601193	0.747502	1.39096	1.1377	1.12805	0.895769	1.5515	1.89914	1.3742	0.73098	0.788835	2.6212	1.4902
A4galt	chr15:83226721-83251774	15.6279	14.0378	13.4144	16.8909	15.9427	13.1668	15.8584	13.906	9.90038	18.7065	11.5973	11.7777	14.4928	11.294	8.58312	16.9674	14.8786	13.2313	14.0289	16.7756	14.4733	15.3225	17.8567	14.1715	19.4928	14.9145	14.9552	14.9957	16.2648
A4gnt	chr9:99591179-99622367	6.72067	14.9512	10.8507	7.27658	6.38388	12.7392	12.9029	10.6596	11.4207	8.80385	10.9515	20.6131	13.7348	14.3085	16.749	10.3461	12.0489	13.0641	11.8665	8.54623	13.0913	9.61393	8.35458	15.3411	10.5721	9.4924	9.86602	17.2899	4.90818
A530001N23Rik	chr13:60483531-60508840	0.0755413	0	0	0	0.0904671	0.095799	0	0	0	0	0	0.242499	0	0	0	0.0622744	0	0	0.0869462	0	0	0	0	0	0	0	0	0	0
A530006G24Rik	chr2:147710692-147717632	0	0	0	0	0	0	0	0	0	0	0	0	0	0	0	0	0	0	0	0	0	0	0	0	0	0	0	0	0
A530010L16Rik	chr8:122760033-122762866	0.0773581	0	0.0944366	0.0745314	0.0926556	0.0981134	0.148534	0.106885	0	0	0.296946	0.124111	0.15068	0.0915483	0.765447	0.196934	0.107738	0.111681	0.356178	0.278075	0.16855	0	0.278171	0	0.378927	0.327748	0	0.1119	0.0954154
A530013C23Rik	chr2:167690758-167697413	0.197802	0	0.120721	0	0	0.250849	0.189723	0	0	0	0	0	0	0.116623	0.195214	0.250995	0.137659	0.142557	0.341263	0.11838	0.430359	0	0.118332	0	0.242062	0	0	0	0
A530016L24Rik	chr12:112489395-112499928	0.629818	0.232823	0.672779	0.842705	0.0942995	0.100713	0.61064	0	0.357272	0	0.915631	0.254988	0.459962	0.282135	0.786611	1.07934	0.110626	0.459077	0.182935	0.660292	0.346382	0.962978	0.0951665	0.349966	0.389424	1.34738	0.635864	1.03509	1.5693
A530020G20Rik	chr3:121532943-121536207	5.18846	3.21009	5.88776	5.21063	4.98883	6.58076	4.35054	3.83811	4.86653	4.75649	2.80572	4.45779	5.12687	2.76927	3.6173	4.40562	4.07131	4.43231	6.30989	6.65579	4.30038	4.68009	5.34473	3.21891	3.22207	4.33647	3.75817	3.5952	5.9505
A530021J07Rik	chr7:83148462-83179432	0	0	0	0	0	0	0	0	0	0	0	0	0	0	0	0	0	0	0	0	0	0	0	0	0	0	0	0	0
A530032D15Rik	chr1:85088138-85309015	0.59213	0	0	0	0.151078	0.44143	0	0.335073	0.183322	0	1.32118	1.07947	0.819948	0	0	0.408892	0.175419	0	0.289611	0.150769	0	0.217229	0.150585	1.45093	0.15412	0.758945	0	0.363371	0.299295
A530040E14Rik	chr1:85088138-85309015	0	0.184663	0	0	0.150883	0	0	0	0	0	0	0	0	0.295741	0.247693	0	0.175194	0.181165	0	0.301151	0	0	0	0	0	0	0.143438	0	0
A530046M15Rik	chr13:15807242-15827537	0	0	0	0	0	0	0	0	0	0	0	0	0	0	0	0	0	0	0	0	0	0	0	0	0	0	0	0	0
A530050N04Rik	chr18:61470224-61484607	0	0	0	0	0	0	0	0	0	0.284564	0	0	0	0	0	0	0	0	0	0	0	0	0	0	0	0	0	0	0
A530053G22Rik	chr6:60279042-60403707	0	0	0	0	0	0.191393	0	0	0	0	0	0	0	0	0	0	0	0	0	0	0	0	0	0	0.18445	0	0	0	0
A530058N18Rik	chr2:114009600-114032292	0	0.205389	0.170913	0	0	0.177427	0	0	0	0.337017	0	0	0	0.164034	0	0.117684	0	0	0.160682	0	0	0	0.167031	0	0.171039	0	0	0.201514	0
A530064D06Rik	chr17:48151895-48167257	0.111911	0	0	0	0.149902	0	0	0	0	0	0.479028	0	0.242279	0.146928	0	0.105395	0.311537	0	0.143683	0.1496	0.271561	0	0.149421	0	0	0.52734	0	0	0.153815
A530065N20Rik	chr13:60029710-60126416	0	0	0	0	0	0	0	0	0	0	0	0	0	0	0	0	0	0	0	0	0	0	0	0	0	0	0	0	0
A530072M11Rik	chr4:16164109-16266225	0.345222	0	0.281008	0.775387	0	0.145905	0.441179	0.634161	0.693983	1.10883	0	0.367363	0.223154	0.270771	0.453389	0.48555	0.480486	0.331421	0.661237	0.688433	0.500031	0.198493	0.275135	0	0.422222	1.45689	0.131189	0.331976	0.566403
A530088E08Rik	chr17:32390660-32404808	0.165441	0.174611	0	0	0.94391	0	0	0	0	0	0	0.306575	0	0	0.473365	0	0.636058	0	0.467932	0.238955	0.490425	0.632957	0.206846	0	0.378677	0	0.220247	0.70069	0
A530095I07Rik	chr13:69543393-69544074	1.47943	2.19636	0.603188	0.940932	0	1.24679	0	0.660406	0.718617	0	0	0	0	1.09606	0.92921	0.788628	2.72785	0.692553	0	0.581725	2.08365	0.824976	0.574358	6.24846	1.19126	4.00495	1.1002	0.691807	0.592819
A530099J19Rik	chr13:19727416-19732955	0	0	0.0929395	0.146801	0.357451	0.193188	0.29251	0.105211	0.23048	0.183586	0	0	0.436132	0.0901128	0.150722	0.646522	0	0.329918	0.343572	0.547664	0	0.13177	0.536693	0	0.279827	0	0.174037	0.330566	0.939714
A630001G21Rik	chr1:85717082-85736656	1.01842	0.870208	0.811441	1.46191	1.59723	0.834248	1.42175	1.10551	1.73586	1.05667	1.1341	1.22607	1.42696	1.03793	0.872329	1.29488	1.23697	0.473912	2.04366	1.75407	0.642535	1.52987	2.44653	0.64782	0.939265	2.49366	1.33435	1.26585	1.80007
A630001O12Rik	chr8:126804706-126908517	0.504315	0.203194	0.93963	0.498639	1.44726	0.820071	0.611006	1.42125	1.42522	1.68686	9.04155e-05	1.3035	0.48737	0.833166	1.13483	0.461463	0.310399	0.800964	0.800247	0.454452	0.438081	0.771323	0.987098	1.12185	1.24885	0.809669	0.536761	0.542608	1.22625
A630010A05Rik	chr16:14562316-14621284	0	0	0	0	0	0	0	0	0	0	0	0.423878	0	0	0	0	0	0.191436	0	0	0	0	0.158916	0	0	0	0	0.191731	0
A630012P03Rik	chrX:52272425-52619047	0	0	0	0	0.128781	0	0	0	0	0	0	0	0	0	0	0	0	0	0	0	0	0	0	0	0.131486	0	0	0	0
A630019I02Rik	chr13:93040712-93144724	0	0	0	0	0.173146	0	0.139816	0.374205	0	0	0	0.110673	0	0	0	0.108786	0	0	0	0	0	0	0.00575373	2.59764e-05	0	0.198823	0	0.00451315	0
A630020A06	chr15:3996038-4015858	0.173854	0.0848135	0.141478	0	0.0693948	0.0735112	0	0	0.0878325	0	0	0.0932206	0.113138	0	0	0.147953	0.0807366	0.0837736	0.333804	0.0694895	0	0	0.0695569	0	0	0	0.0662874	0.0839498	0.0715658
A630023A22Rik	chr14:34051125-34102754	0.660071	0.727062	0.806126	1.26925	1.78076	1.46403	1.89386	0.452975	1.45477	1.5887	2.52282	0.784917	0.95443	1.92651	0.969422	0.967718	0.458958	1.18418	0.94623	0.98536	1.42874	1.13391	0.982936	2.88043	1.00746	0	1.50065	2.1343	0.404852
A630023P12Rik	chr5:110514922-110525980	0	0	0	0	0	0	0	0	0	0	0	0	0	0	0	0.321716	0	0	0	0	0	0	0	0	0	0	0	0	0
A630033H20Rik	chrX:107148926-107173661	0.205952	0.402207	0	0.397103	0.328976	0.174361	0	0.189822	0.311924	0.165486	0	0.220557	0.401751	0.081285	0.272057	0.233343	0.191245	0.297581	0.0789781	0.493993	0.149638	0	0	0	0.252312	0	0.392854	0.0993057	0.339009
A630034I12Rik	chr4:11175961-11254265	1.4401	1.41766	1.58274	1.47735	1.64314	1.81555	2.15204	1.74231	1.6803	1.6489	2.06953	1.36388	1.70361	1.52949	1.61803	1.42561	1.85767	1.63418	2.18851	1.61881	1.57322	1.80789	1.54225	1.9744	1.39316	1.709	1.33113	1.9635	1.43795
A630050E04Rik	chr2:74100923-74102344	0	0	0	0	0	0	0	0	0	0	0	0	0	0	0	0	0	0	0	0	0	0	0	0	0	0	0	0	0
A630066F11Rik	chr10:7629379-7681158	2.87559	3.12351	2.66926	1.8301	4.26079	1.99275	4.11482	2.79355	3.43339	2.05917	1.50737	2.05975	2.24169	2.29185	2.06672	2.13956	1.11231	3.32129	1.92564	2.11967	2.74794	3.3711	5.57663	0	2.34437	5.5204	2.63476	4.84737	4.58761
A630072L19Rik	chr12:100911518-101028983	2.24237	1.66833	1.3347	1.59868	2.28036	2.07729	0.879763	2.2704	2.36124	1.34393	1.59993	1.67208	2.18604	1.22457	0.733485	1.1447	1.36055	2.78694	2.1579	2.50158	1.01066	1.1708	2.11361	1.77321	1.25221	4.40959	1.78215	1.03816	1.40216
A630072M18Rik	chr5:20892289-20956398	2.30721	1.94494	2.28117	1.73791	1.56286	2.47458	1.79849	2.55618	2.01549	2.31168	2.18573	2.77264	1.75429	2.21572	3.36556	2.20702	1.86634	3.11365	2.84748	2.07171	3.31206	2.61609	2.28067	2.11249	1.92331	1.13599	1.99553	2.45588	2.08972
A630073D07Rik	chr6:132625110-132627511	0	0	0	0	0	0	0	0	0	0	0	0	0	0	0	0	0	0	0	0	0	0	0	0	0	0	0	0	0
A630075F10Rik	chr2:169632676-170072751	0.134729	0	0	0	0	0.240358	0	0	0.172791	0	0	0	0	0.269679	0	0.0967181	0	0	0.131707	0	0	0	0.137007	0	0.198727	0	0	0	0
A630076J17Rik	chr3:107230613-107239707	0	0	0	0	0	0	0	0	0	0	0	0	0	0	0	0	0	0	0	0	0	0	0	0	0	0	0	0	0
A630077J23Rik	chr4:43751858-43759464	0	0	0.297226	0	0	0	0	0	0	0	0	0	0	0.280643	0	0	0	0	0	0	0	0	0	0	0.296282	0	0	0	0.296988
A630089N07Rik	chr16:98062511-98082439	1.58139	1.15875	1.32736	1.618	0.828889	2.00533	1.51678	1.7724	1.64161	1.42895	2.27395	1.42299	2.11235	1.28234	1.95088	1.92295	1.65121	1.56732	2.38696	2.36663	1.72	1.70713	2.83897	1.73686	1.33042	2.08906	0.789492	1.4274	1.33918
A630095E13Rik	chr9:36635753-36638602	0	0	0	0	0	0	0	0	0	0	0	0	0	0	0	0	0	0	0	0	0	0	0	0	0	0	0	0	0
A630095N17Rik	chr1:75219983-75232093	0.394559	0.58504	0	0.375785	0	0	0	0	0.292697	0.947794	0	0.627471	0.742289	0	0.38157	0	0	0	0	0	0	0.335119	0	0	0	1.62127	0	0	0.239445
A730004F24Rik	chr1:186511837-186558681	0	0	0	0	0	0	0	0	0	0	0	0	0	0	0	0	0	0	0	0	0	0	0	0	0	0	0	0	0
A730006G06Rik	chr17:48064788-48090920	0	0	0	0	0	0	0	0	0	0	0	0	0	0	0	0	0	0.167968	0	0	0	0	0	0	0	0	0	0	0.14353
A730009L09Rik	chr16:84515049-84526387	0	0	0	0	0	0	0	0	0	0	0	0	0	0	0	0	0	0	0	0	0	0	0	0	0	0	0	0	0
A730013G03Rik	chr1:192833172-192838190	0	0	0	0	0.0961984	0.101941	0	0	0	0	0	0	0	0	0	0	0	0.0581479	0	0	0	0	0	0	0	0	0.0460032	0.116556	0
A730017C20Rik	chr18:59062180-59076962	0.824892	1.20964	0.575524	0.567113	0.706062	0.747046	2.25878	1.29858	0.532847	0.851579	0.451421	0.940149	0.913787	0.831488	0.464113	0.596417	1.31208	0.957227	1.08331	0.986896	1.79189	0.812885	0.281667	2.06692	0.720554	0.497138	1.07459	0.33986	1.01488
A730017L22Rik	chr2:130872540-130906396	1.49566	2.44886	2.68522	2.7118	2.00244	3.90515	4.22127	3.27949	3.45739	2.96853	2.02525	2.11424	2.22503	2.18287	2.78218	2.31079	3.06272	3.68083	2.83432	2.10753	2.68155	2.12936	2.21291	1.93473	3.44643	1.86169	2.2101	2.41611	2.27734
A730018C14Rik	chr12:112411022-112423198	0	0	0	0	0	0	0	0	0	0	0	0	0	0	0	0	0	0	0	0	0	0	0	0	0	0	0	0	0
A730020E08Rik	chr6:61175603-62382863	0.648292	0.380417	0.158327	0.249546	1.24323	0.657508	0.745197	0.535342	0.585705	0	1.48924	0.826203	0.50206	0.608805	0.509946	0.218395	0.541245	0.932668	0.744606	0.310106	0.281426	0.670179	0.774218	1.13571	0.317014	0.54634	0	0.186818	0.956399
A730020M07Rik	chr3:121634935-121646453	0.0880592	0.129004	0	0	0	0.111676	0	0.121571	0.133095	0	1.18035	0	0	0	0.174041	0.255149	0.431465	0.333855	0	0	0.191711	0.152233	0.105471	0	0.323393	0	0.350594	0	0
A730036I17Rik	chr2:129218968-129235606	0	0	0	0	0.0713642	0.15119	0	0	0.180619	0.287397	0	0	0	0	0	0.050704	0	0	0	0	0.130021	0	0.0715212	0	0.0730224	0.252958	0	0.0863199	0
A730043L09Rik	chr9:62242595-62244100	0	0	0	0	0	0	0	0	0	0	0	0	0	0	0	0	0	0	0	0	0	0	0	0	0	0	0	0	0
A730046J19Rik	chrX:144153694-144166274	0.0429204	0.0627844	0	0.041386	0	0.0544509	0	0	0.0651413	0.103522	0	0.0691831	0	0.0510681	0	0	0	0	0.0494763	0.0514951	0	0.0744763	0	0.189641	0.10524	0	0.0491374	0.0622456	0.0530536
A730049H05Rik	chr6:92772698-93111749	0.850127	0.980101	1.08534	1.32859	1.50203	0.929663	0.973908	0.451355	1.18166	0.887089	1.04056	0.74625	0.637911	0.643643	0.81077	0.424718	1.10455	0.575681	0.403952	1.08374	0.402585	0.782048	0.517038	1.02742	0.702336	0.611943	0.617442	0.37334	0.672299
A730056A06Rik	chr7:73310379-73419899	0.0774474	0.322439	0.378216	0.301123	0.180993	0.286941	0.142444	0.295605	0	0	0	0.26011	0.160089	0.089607	0	0.258947	0.104569	0.1093	0.164139	0.388836	0.466164	0.123374	0.271217	0.314041	0.180011	0	0.162925	0.10313	0.0971723
A730063M14Rik	chr10:127070480-127071101	1.1117	0	0	1.04517	1.34875	5.59376	2.04317	2.84889	1.53817	0	0	1.56701	1.93333	0	1.9585	0	4.56169	0	3.67613	2.56429	4.4972	1.77365	7.46344	4.43394	2.63231	0	7.19584	2.98825	0
A730082K24Rik	chr7:114948649-114983967	0	0	0	0	0	0	0	0	0	0	0	0	0	0	0	0	0	0	0	0	0	0	0	0	0	0	0	0	0.144731
A730085K08Rik	chr9:122382021-122398801	0	0	0	0.452413	1.71152	0	0	0	0	0	0	0	0	0.528245	0	0	0	0.666513	0	0.55955	1.0028	0	1.10558	0	0	0	0	0.665885	0.570479
A730089K16Rik	chr5:76655373-76873554	2.76652	1.58054	2.8829	3.12124	2.42434	2.99552	3.24036	3.35884	2.35009	2.98153	5.18275	2.7461	2.50015	3.43899	2.13908	3.72724	3.38366	3.11937	2.56416	3.47787	2.35404	2.33695	1.97083	1.48694	2.89303	1.71704	2.23704	1.66056	2.93913
A730090N16Rik	chr3:64949048-65378225	0.317954	0.233436	0	0	0.190605	0.403	0.608338	0.218298	0.477456	0	0	0	0	0.371548	0	0.266604	0	0.228259	0.182365	0.569704	0	0	0.189471	0	0	0	0.180779	0	0.195089
A830005F24Rik	chr13:48513539-48515002	0.242681	0.357323	0.889462	0	0.29126	0	0	0	0	0	0	0	0	0.279971	0.470848	0	0	0	0	0	0	0	0	1.05076	0.295552	0	0	0.346751	0.888784
A830009L08Rik	chr13:91368989-91388085	0	0.323555	0	0	0.0882166	0.0934199	0	0.101798	0.111472	0.177559	0	0	0	0.0872167	0	0	0.102587	0	0	0.0882674	0	0	0	0	0	0	0.084173	0	0
A830010M20Rik	chr5:107497744-107512556	2.39761	1.99091	2.38438	1.97002	2.12597	2.32849	2.10727	1.35459	1.97913	2.99926	1.59448	1.86416	2.55121	2.29405	2.06218	2.32726	2.06292	2.70091	3.44821	2.38063	2.58907	2.46863	2.17153	2.09544	2.39619	2.64677	2.40791	2.23448	3.58868
A830011K09Rik	chr6:138362917-138599314	0	0.129354	0	0	0	0	0	0	0	0	0	0	0	0	0	0	0	0	0	0	0	0	0	0	0	0	0	0	0
A830012C17Rik	chr4:4148029-4181846	0	0.181493	0.151097	0	0	0	0	0	0	0.298049	0	0	0.239725	0	0	0.104295	0	0	0	0	0	0.213298	0.147843	0	0	0	0	0.17838	0.152188
A830018L16Rik	chr1:11413562-11975902	0.227334	0.0475119	0.0924702	0.0313355	0	0.0412223	0.293519	0.0450467	0.154669	0	0	0.121578	0	0.121475	0.0646511	0.0871065	0.135865	0.0470492	0.0338387	0.123407	0.494481	0.176997	0.181917	0.259617	0.039847	0	0.0372192	0.0943191	0.0725909
A830019L24Rik	chr3:143243054-143257996	0	0	0	0	0	0	0	0	0	0	0	0	0	0	0	0.109826	0.181494	0	0	0	0	0	0	0	0	0	0	0	0
A830019P07Rik	chr19:35835221-35924735	0.113601	0	0	0.477856	0	0.144041	0	0.156536	0	0.27373	0	0.453264	0	0	0	0.0958729	0	0.163618	0	0	0	0	0	0	0	0	0	0	0
A830021F12Rik	chr18:15350562-15364500	0.407627	0	0.497756	0.653644	0	0	0.26023	0	0.204469	0	0	0.216279	0.262852	0.159345	0	0.457265	0.189047	0.390786	0.312034	0.487345	0	0.233974	0	0	0	0.57218	0.618867	0.19569	0.166981
A830021M18Rik	chr15:36717881-36730786	0	0	0	0	0	0	0	0	0	0	0	0	0	0	0	0	0	0	0	0	0	0	0	0	0	0	0	0	0
A830029E22Rik	chr3:81801966-81805162	0	0	0	0	0	0	0	0	0	0	0	0	0	0	0	0	0	0	0	0	0	0	0	0	0	0	0	0	0
A830035A12Rik	chr11:107526505-107534143	0	0	0	0	0	0	0	0	0	0	0	0	0	0	0	0	0	0	0	0	0	1.25315	0	0	0	0	0	0	0
A830035O19Rik	chr9:45937856-45956000	1.59638	1.3665	1.87499	0.929118	1.49323	2.72176	3.49821	2.37142	2.95493	2.66242	4.95995	2.29834	1.71702	2.9983	4.51335	2.84881	4.23466	3.44852	1.98572	2.46231	1.04401	2.86495	3.72047	3.78896	4.11048	3.19433	2.66374	1.73236	3.01167
A830052D11Rik	chr18:32359056-32435740	0.20018	0	0.489016	0.192382	0.960496	0.507273	1.14695	0.548053	0.898402	0	0	0.631813	1.15305	0.23244	0.390344	0.500536	0.556421	0.286621	0	0.477489	0	0.342886	0.237901	0	0	0	0.227083	0	0.245031
A830080D01Rik	chrX:159532639-159593081	1.88344	1.5587	1.68391	1.69143	1.67363	3.18165	1.68598	1.47398	2.75279	1.20618	2.89091	1.51003	1.712	2.0842	1.73952	1.55044	2.46595	2.24901	2.2396	2.40485	1.6402	2.93347	1.88106	2.41777	1.76681	1.06297	1.75461	1.99606	1.93626
A830082K12Rik	chr13:78188970-78236564	0	0.133094	0	0.437476	0.108825	0	0	0	0.137267	0	0.348476	0	0.176666	0.321842	0	0.0769347	0	0.13103	0.104507	0	0.39546	0.157009	0.543919	0.399424	0.111195	0	0.207421	0	0
A830082N09Rik	chr10:33987215-33995055	0.228831	0.185859	0.43444	0.196216	0.304342	0.387129	0.0489299	0.317433	0.463818	0.245377	0.195699	0.28757	0.149488	0.242685	0.303807	0.282648	0.248095	0.405193	0.527958	0.27473	0.389311	0.353465	0.183524	0.225087	0.24952	0	0.34966	0.443067	0.283167
A830092H15Rik	chr3:25431840-26336884	0	0	0	0.0942011	0	0.123951	0.0939213	0	0	0	0	0	0.0954791	0	0	0	0	0	0	0	0	0.0847303	0	0	0.0598826	0.207599	0	0	0
A930001A20Rik	chr3:14971200-15002727	0	0.236713	0	0	0	0	0	0	0	0	0	0	0	0	0	0.135114	0	0	0	0	0	0	0	0	0	0	0	0	0
A930001C03Rik	chr19:4425456-4477143	0.914804	0.756243	0.985583	1.02806	1.7701	0	0.982042	0.0208756	0.843156	1.8628	0.445941	2.04801	2.06321	1.14324	1.12718	1.04353	0	1.51631	0.655564	0.610973	0.750233	0	1.28965	3.22804	0.725882	0	1.48834	2.36565	0.891241
A930002C04Rik	chr13:47115683-47247991	0.16609	0	0	0	0.099474	0	0	0	0.125575	0	0.318686	0	0.161649	0.0981912	0.328461	0	0	0	0.0955675	0	0.180863	0	0.298501	0	0.101676	0	0.189703	0.24015	0.102393
A930003A15Rik	chr16:19876566-19884274	0.401998	0	0.245515	0.579256	0	0	0	0	0.300676	0	0	0.634317	0.431857	0.233364	0	0.167512	0	0.575568	0	0.239716	0	0	0.477706	0.978418	0.490256	0	0	0.322716	0.827057
A930003O13Rik	chr5:22738909-23275597	0.108675	0	0	0	0	0	0	0	0.163939	0	0	0	0.421805	0.127978	0	0	0.151272	0	0	0	0	0	0.129976	0	0	0	0.123933	0.156824	0
A930004D18Rik	chr2:18019766-18049026	0.548381	1.0239	0.469516	0.526345	0.563544	0.519918	0.49403	0.703629	0.385311	0.61328	0	0.65664	0.744375	0.452497	0.126052	0.633837	0.237063	0.536505	0.606054	0.489775	0.970861	0.66092	0.230727	1.12149	1.07465	0.539603	0.396684	0.59155	0.377283
A930005H10Rik	chr3:115881577-115888130	3.41301	2.43539	2.08189	4.46052	7.59795	1.96943	0	3.0867	4.8382	2.88117	3.11186	2.99617	2.36746	5.00907	4.90404	3.33445	5.31759	1.6826	3.38689	4.55527	5.6259	0.81463	3.37796	3.50841	4.56216	0	3.96921	3.49602	3.89538
A930006I01Rik	chr2:103338600-103372764	0	0	0	0.0906922	0	0	0	0.129946	0	0	0	0.150739	0	0	0	0	0	0	0	0.112764	0	0	0	0	0	0	0	0	0
A930006K02Rik	chr16:91465103-91470123	0.626083	0	0.382573	0	0	0.792577	1.18993	0.849761	0.927122	1.50304	1.18781	1.46004	0.593291	0.357317	0.602337	0.513451	0.868457	0.444873	0	0	0.670157	0.531318	0.369122	0	0.380352	0	1.41126	1.3349	0
A930007A09Rik	chr16:13754454-13758535	0.597141	0.364041	0.66814	0.1919	0.59582	0.378761	0.286985	0.551206	0.830247	0.600045	0.191276	0.160272	0.58346	0.650591	0.395227	0.551193	0.62403	0.431848	0.516115	0.417815	0.543241	0.345195	0.358569	0.43943	0.426957	0.211438	0.341682	0.865564	0.614838
[truncated: 33,975 more rows]
